# Supplementary material for: Mental Health Promotion Through Nursing Interventions Focused on Anxiety, Sleep and Well‐Being: A Scoping Review
Source: Int J Ment Health Nurs. 2026 Apr 8;35(2):e70254. doi: 10.1111/inm.70254 (PMC13061651; doi:10.1111/inm.70254)
Supplement: Supplementary file 1 — Data S1: Database. [file INM-35-0-s002.xlsx]

## Sheet: REVISOR 1
	Bibliographic variables					Descriptive variables				TIDieR element for collecting nursing interventions								Descriptive variables
SOURCE: MEDLINE
Nº	Authors	Year of publication	Country of study	Publication language	Document type (original article, thesis, dissertation, protocol, guideline)	Population (participant profile, context in which patients find themselves)	Role of nursing, if any (training, function)	Assessment/instruments/scales used in the study for anxiety, sleep, well-being, if any	Nursing diagnosis, if any	Interventions or care provided or researched by nursing (WHICH? - care plan; NIC interventions or others; Complementary therapy?)	Who carried out the intervention?	What has been done? What components make up the intervention?	How was the intervention implemented?	Where was it held?	How often and for how long?	Were adjustments made according to the patient's context or profile?	Was the intervention carried out as planned?	Intervention outcomes (anxiety relief, improved sleep, well-being)	Besides anxiety, sleep, and well-being, were there any other outcomes in the study?	Monitoring/follow-up (if there is any type of reassessment or follow-up of the patient after the intervention).	Barriers/facilitators to implementation of the intervention, if any	Gaps identified in the study	REFERENCE
1	Ezgi Karadag; Sevgin Samancioglu; Dilek Ozden; Ercan Bakir.	2015	Turkey	English	Randomized controlled clinical trial	60 Patients hospitalized in the coronary intensive care unit (coronary ICU) with a diagnosis of coronary artery disease (CAD); ≤65 years old; past the first stage of the disease (after 24–48 hours).	The article emphasizes that nurses play an important role in early diagnosis, assessment of sleep disorders and anxiety, reduction of stressors, and organization of the therapeutic environment, and presents aromatherapy as an independent nursing intervention appropriate for use in coronary ICUs. (The text describes the role and recommends its application by nurses).	Pittsburgh Sleep Quality Index (PSQI) — sleep; Beck Anxiety Inventory (BAI) — anxiety.	Not found.	Aromatherapy through inhalation of lavender essential oil, concentration 2% (2 cc oil + 100 cc water). Intervention described as aromatherapy technique through inhalation.	Nurse researcher	Two drops of lavender essential oil (2% — 2 cc oil +100 cc water) were applied to a piece of cotton wool (2 × 2 cm). The cotton wool was attached to the front of the patient's apron/clothing, approximately 30 cm below the nose, and the patient was instructed to breathe normally for 20 minutes.	Nighttime inhalation: every night before bedtime (between 9:00 p.m. and midnight), for 20 minutes, for 15 consecutive days. Patients were instructed to breathe normally during exposure. Randomization and inclusion sought to avoid olfactory interaction between groups (patients in different rooms).	Coronary Care Unit	Daily (every night) before bedtime. Program duration: 15 days in total. Duration of each session: 20 minutes with 2 drops on cotton wool.	No	Yes	Sleep: PSQI — significant improvement in sleep quality in the intervention group (reduction in PSQI score from pre-test to post-test; statistically significant change, p<0.05). Anxiety: BAI — significant reduction in anxiety scores in the intervention group (statistically significant pre/post difference, p=0.001).	No	No	Facilitators explained in the text: described as non-invasive, inexpensive, easily applicable, cost-effective, and an independent nursing intervention, being appropriate for cardiac patients—this is mentioned as an advantage/facilitator for application in ICUs.	Evaluation only of the short-term effect of lavender (limitation); need for studies with larger and different samples to replicate/validate findings; need for more research in Turkey on the subject.	Karadağ, E., S. Samancıoğlu, D. Özden, et al. (2015). “Effects of aromatherapy on sleep quality and anxiety of patients”. Nursing in Critical Care 20(2): 105–112. https://doi.org/10.1111/nicc.12198
2	Toprak, Ç., P. Ergin Ozcan, İ. Demirbolat, A. Kalaycioglu, N. Akyuz.	2020	Turkey	English	Randomized controlled clinical trial	Patients hospitalized in the surgical intensive care unit after surgical procedures. Age: 18–70 years; ICU stay: ≥ 3 nights after surgery; Glasgow Coma Scale: ≥ 9 Final sample: 54 patients, divided into 3 groups (lavender n=18; bergamot n=18; control n=18).	The article reports that aromatherapy is recommended as an independent nursing practice in the ICU after surgery.	State-Trait Anxiety Inventory (STAI–I and STAI–II) (40 items each); Richards-Campbell Sleep Scale (RCSS) for assessing sleep quality.	Not found.	Aromatherapy by inhalation with: Lavender (Lavandula angustifolia) and Bergamot (Citrus bergamia)	There are researchers from the nursing department, but the article does not specify whether it was administered by a nurse or not.	For lavender and bergamot groups: 3 drops of 100% pure essential oil (lavender or bergamot) applied to 5 × 5 cm pads/pillows - Patients inhaled the aroma for 20 minutes. The pad was then placed 10 cm from the head until the following morning.	Application at 8:00 p.m. on two consecutive nights -> The patient inhaled for 20 minutes, then the pillow was left next to the bed until 8:00 a.m. Assessments were performed before and after each application.	Intensive Care Unit	-Session duration: 20 minutes -Number of sessions: 2 -Total duration: 2 nights	Não	Yes	Anxiety (STAI-I and STAI-II): Statistically significant reduction in the lavender and bergamot groups; Sleep (RCSS): Significant improvement in sleep quality in the lavender and bergamot groups.	No	No	Facilitators described: aromatherapy considered simple, inexpensive, easily accessible, and uncomplicated, suitable as an independent nursing practice. Explicit barriers: the article mentions that it is impossible to mask odors, which is a methodological limitation and potential barrier to blinding.	Small sample size and single center (limits generalizability); Difficulty in blinding due to the odor of essential oils; Future research with different doses, concentrations, and routes of administration is recommended.	Toprak, Ç., P. Ergin Ozcan, İ. Demirbolat, A. Kalaycioglu, and N. Akyuz. (2024). “The effect of lavender and bergamot oil applied via inhalation on the anxiety level and sleep quality of surgical intensive care unit patients”. Explore 20: 102991. https://doi.org/10.1016/j.explore.2024.02.009
3	Hweidi, I. M.; O. H. Jebreel; H. N. Alhawatmeh; M. I. Jarrah; A. A. Abu-Awwad; M. I. Hweidi.	2024	Jordan	English	Systematic Review	The review included 11 studies involving 787 patients after cardiac surgery (CABG, valves, etc.). Admitted to the ICU/CCU or ward after cardiac surgery.	The article states that the interventions are nursing-based, applicable by nurses to promote sleep. Key functions: Integrate non-pharmacological interventions into care; Plan evidence-based care; Implement strategies such as masks, earplugs, and breathing exercises.	RCSQ – Richards-Campbell Sleep Questionnaire (SLEEP); PSQI – Pittsburgh Sleep Quality Index (overall sleep quality); St. Mary’s Hospital Sleep Questionnaire (sleep quality during hospitalization); Verran and Snyder-Halpern Sleep Scale (sleep disturbance, sleep effectiveness, and need for sleep supplementation); Original questionnaires (2 studies. To subjectively assess sleep quality).	Not found.	Use of an eye mask; Use of earplugs; Deep-breathing exercises; Relaxing music; Environmental modifications for nighttime care (light reduction; noise reduction; turning off or reducing alarms; avoiding nighttime interventions; relaxing massages; avoiding medications that interfere with sleep); Music therapy + mask + earplugs; Secondary CBT (cognitive behavioral therapy elements).	Not applicable	Not applicable	Not applicable	Not applicable	Not applicable	Not applicable.	Not applicable.	Sleep → consistent improvement; Anxiety → no consistent effect (depends on the study)	Pain; Delirium; Biomarkers (cortisol/melatonin)	Not applicable	Facilitators: Simple, inexpensive, safe interventions; Easy to apply in nursing practice; Non-pharmacological and without adverse effects Barriers: Difficulty in blinding due to odors/sounds; Short-term evaluations; Heterogeneity of methods; Impossibility of meta-analysis	The review points to the need for: Studies with longer interventions; Post-discharge evaluation; Objective methods (actigraphy/polysomnography); Better blinding; Control of confounding variables (noise, light, pain, anxiety).	Hweidi, I. M., O. H. Jebreel, H. N. Alhawatmeh, M. I. Jarrah, A. A. Abu-Awwad, and M. I. Hweidi. (2024). “Nursing-based sleep promotion intervention effectiveness for post cardiac surgery patients: Systematic review”. Journal of Clinical Nursing 33: 4528–4542. https://doi.org/10.1111/jocn.17442
4	Akkaya, A.; S. Koçaslı; M. Akın.	2024	Turkey	English	Randomized controlled clinical trial	60 adult patients hospitalized in a burn treatment center [Groups: aromatherapy (n=30) and placebo (n=30)]. Age: 18–65 years; 2nd and/or 3rd degree burns, with 5–30% of total body surface area (TBSA) burned; All hospitalized and undergoing surgical procedures (escarotomy, debridement, grafting, excision).	Nurses play an important role in relieving pain, anxiety, and sleep problems in burn patients. Aromatherapy is described as a holistic, non-pharmacological nursing intervention. It is recommended for use by healthcare professionals, especially nurses, in the care of burn patients.	State-Trait Anxiety Inventory (STAI) → assessment of anxiety; Visual Analog Scale (VAS) → assessment of pain; Richards-Campbell Sleep Questionnaire (RCSQ) → assessment of sleep quality.	Not found.	Aromatherapy by inhalation with lavender essential oil (Lavandula angustifolia)	Principal investigator, certified in aromatherapy by the Holistic Aromatherapy Academy; Profession: not explicitly stated as “nurse” in the method, but the study classifies the intervention as nursing practice.	A preliminary allergy sensitivity test was performed; 7 drops of lavender essential oil were applied to a 5 × 5 cm piece of gauze, positioned 10 cm from the patient; inhalation for 20 minutes.	Applications twice a day (morning and evening); STAI and VAS scales applied 10 minutes after each session and RCSQ scale applied throughout the follow-up.	Burn treatment center	Twice daily for five consecutive days, inhalation for 20 minutes.	No	Yes	Anxiety: no significant difference between groups (p > 0.05) Sleep: significant improvement in sleep quality in the aromatherapy group from the third day onwards (p < 0.05)	Pain: significant reduction in the aromatherapy group (p < 0.05)	Assessments were performed daily for 5 days and at the end of the 6th day. There was no follow-up after hospital discharge.	Facilitators: Simple, safe, low-cost intervention, easy to apply, and does not interfere with routine treatments. Barriers: Impossibility of blinding due to the odor of the essential oil and study conducted in a single center.	Sample from only one center; lack of randomization by burn depth and TBSA; data based on patient self-reports. The study recommends further studies with more homogeneous groups.	Akkaya, A., S. Koçaslı, and M. Akın. (2024). “The effects of inhalation aromatherapy on pain, anxiety, and sleep quality in burn patients: A randomized controlled study”. Burns 50: 107271. https://doi.org/10.1016/j.burns.2024.09.010
5	Wang, W.; X. Cao; J. Luan; Q. Zhang; C. Cai; J. Han.	2025	China	English	Quasi-experimental pre- and post-intervention	Adult patients admitted to the Surgical Intensive Care Unit. Pre-intervention: 101 patients/262 nights; Post-intervention: 97 patients/259 nights.	The nurses developed and applied the protocol (“SLEEP Bundle”).	Richards-Campbell Sleep Questionnaire (RCSQ) - for subjective sleep quality. Own questionnaire: Knowledge, attitude, actions related to sleep management.	Not found.	SLEEP Bundle Protocol: Sleep initiative -> patient education and systematic sleep assessment; Lighting control; Use of eye masks and earplugs; Reduction of environmental noise; Non-pharmacological interventions such as aromatherapy and music therapy; Pharmacological support when necessary (application of dexmedetomidine and analgesics).	ICU nurses. Fifteen nurses participated in the study, including nurse leaders and interdisciplinary team members.	Daily sleep assessment (RCSQ); Organization of night care (11 p.m.–6 a.m.); Noise and light reduction; Use of eye masks and earplugs; Aromatherapy and music according to patient preference; Staff education and training.	The intervention was implemented as an evidence-based continuous improvement project, with training for nursing staff, routine application of the SLEEP Bundle in the ICU, monitoring through audits, and continuous feedback to adjust practices.	Surgical Intensive Care Unit	The project was conducted between April and June 2024, with daily sleep assessment and continuous implementation of the protocol during hospitalization.	YES. Use of aromatherapy and music based on patient preference and adjustments according to ICU routine.	Yes	Sleep: Significant improvement in sleep quality (RCSQ ↑ from 62 to 70; p < .001)	No other clinical outcomes were evaluated in patients, but the study also assessed nurses' knowledge, attitudes, and actions; nurses' adherence to sleep promotion practices; reduction in perceived noise; and improvement in the organization of nighttime care.	No	Facilitators: Institutional and management support; active involvement of nurses; continuing education with credits; practical tools (sleep kit, checklists, posters) and continuous feedback and audits. Barriers: Lack of prior sleep protocols; lack of materials (masks, earplugs); knowledge deficit among nurses; initial resistance to change; nurse workload overload.	Absence of objective sleep measurement (polysomnography); exclusion of patients on mechanical ventilation; assessment restricted to the period of hospitalization. The researchers stated that there is a need for studies on the impact on other outcomes, such as length of stay and readmission.	Wang, W., X. Cao, J. Luan, Q. Zhang, C. Cai, and J. Han. (2025). “Nurse-led evidence-based quality improvement programme to improve intensive care unit patient sleep quality”. BMJ Open Quality 14: e002664. https://doi.org/10.1111/nicc.70028
6	Hsu, W.-C.; S.-E. Guo; C.-H. Chang.	2019	Taiwan	English	Quasi-experimental with control group	60 adult patients admitted to the medical intensive care unit (massage group: 30; control group: 30); hospitalization > 48 hours, conscious, clinically stable, and able to communicate.	The article describes back massage as a non-pharmacological nursing intervention and highlights the autonomous role of nursing in promoting sleep. It is recommended that massage procedures and theoretical foundations be included in critical care nursing education.	Verran and Snyder-Halpern Sleep Scale (VSH) -> Subjective sleep assessment; Wrist actigraphy (Actiwatch 2) -> Objective sleep assessment (latency, total time, efficiency); Sleep observation by nursing staff -> Recording of total sleep time (10 p.m.–6 a.m.) Hospital Anxiety and Depression Scale (HADS) -> Assessment of anxiety and depression Monitoring of vital signs (HR, RR, MAP)	Not found.	Back massage.	Trained nurses.	Manual back massage. Standardized technique according to procedure manual and without the use of essential oils. Intervention: 1. At 9 p.m., use hot towels to clean the back of patient; 2. Use lotion to moisturize hands; 3. See the condition of patient to adjust the strength of massage, and tell the patient to stay relaxed and keep quiet; 4. Use technique of circular stroking 12 to 15 times per m…	Standardized and individual application, performed at 9 p.m. and associated with the ICU night routine.	Intensive Care Unit	The massage session lasted 10 minutes, applied once a day at night for three consecutive nights.	No	Yes	Sleep (primary outcome): Significant improvement in sleep quality (subjective and objective) from the second day onwards Anxiety (secondary outcome): Significant reduction in anxiety on the third day of massage application.	Yes. Respiratory rate: significant improvement in the intervention group and depression assessment (no significant effect).	No	Facilitators: Simple, safe, and non-pharmacological intervention; can be applied independently by nurses; did not cause adverse events. Barriers: Possible Hawthorne effect; evaluation limited to the hospitalization period; divergence between objective measures and nursing observations.	Study conducted in only one hospital, with a limited sample. Sleep observation by nursing staff may underestimate actual time. There is a need for studies with more frequent observation and other ICU settings.	Hsu, W.-C., S.-E. Guo, and C.-H. Chang. (2019). “Back massage intervention for improving health and sleep quality among intensive care unit patients”. Nursing in Critical Care 24(5): 313–319. https://doi.org/10.1111/nicc.12428
7	Ünal Aslan, K. S.; Çetinkaya, F.	2022	Turkey	English	Ensaio clínico randomizado controlado	73 adult patients admitted to palliative care, conscious and able to communicate, did not use sleep-inducing medication. Groups: Intervention (therapeutic touch): n = 36; Control (usual care): n = 37.	The article describes therapeutic touch as a complementary nursing intervention and states that nurses play a central role in promoting spiritual care and sleep. The practice is aligned with holistic nursing care. The study highlights the need to train nurses in the application of therapeutic touch.	Spirituality and Spiritual Care Rating Scale (SSCRS) -> Assessment of perceptions of spirituality and spiritual care; Pittsburgh Sleep Quality Index (PSQI) -> Assessment of sleep quality; Sociodemographic questionnaire -> developed by the researchers.	Not found.	Therapeutic touch.	Researcher/nurse trained in therapeutic touch.	Therapeutic touch applied to the patient's hands, with gentle, rhythmic movements, without pressure. Calm environment, observing the patient's responses.	Individual and standardized application, performed by the researcher and integrated into the routine of the palliative care unit.	Palliative Care Unit	Each therapeutic touch session lasted 15 minutes, three times a week, for four consecutive weeks.	No	Yes	Sleep: Significant improvement in sleep quality (lower post-test PSQI in the intervention group; p < 0.001)	Yes. Spiritual care/spirituality (primary outcome).	No	Facilitators: Noninvasive, simple, and low-cost intervention, applicable by nurses and well accepted by patients Barriers: Study conducted in a single hospital, with self-reported assessment.	Results limited to the hospital setting. The study suggests that therapeutic touch should be explored in other patient groups and other outcomes, such as anxiety, depression, fatigue, and physiological parameters.	Aslan, K. S. Ü., and F. Çetinkaya. (2022). “The effects of therapeutic touch on spiritual care and sleep quality in patients receiving palliative care”. Perspectives in Psychiatric Care 58:374–382. https://doi.org/10.1111/ppc.12801
8	Afshar, M.; A. Mohsenzadeh; H. Gilasi; H. Sadeghi-Gandomani	2018	Iran	English	Randomized controlled clinical trial	70 adult patients undergoing chronic hemodialysis, aged 18–70 years, on hemodialysis for ≥ 6 months, 2–3 sessions per week, conscious, without hearing/visual impairments. Intervention (image-guided): n = 35, Control (usual care): n = 35.	The article states that guided imagery is a complementary intervention that can be applied by nurses and that nurses are recommended to use guided imagery to reduce anxiety and improve sleep in hemodialysis patients. The study reinforces the role of nursing in the application of safe, low-cost, non-pharmacological interventions.	State–Trait Anxiety Inventory (STAI) -> Assessment of state and trait anxiety; Pittsburgh Sleep Quality Index (PSQI) -> Assessment of sleep quality	Not found.	Guided image	Patients received self-guided imaging after receiving instructions. Guidance and follow-up were provided by researchers who were part of the nursing department or faculty.	Listening to an instructional guided imagery CD, whose content was deep breathing, muscle relaxation, and imagining pleasant scenarios (nature, sounds, images).	Sessions conducted using audio recordings (CD) by the patients themselves, with appropriate guidance from the researchers, in a quiet environment. The researchers made a phone call every night to each participant in the intervention group to remind them to listen to the guided imagery CD that day and to follow the guided imagery practice instructions correctly.	Hemodialysis unit (daytime sessions) and patient's home (nighttime sessions)	The guided image was applied six times a week for 25 minutes for four consecutive weeks.	No	Yes	Anxiety: Significant reduction in state and trait anxiety in the intervention group (p < 0.001) Sleep: Significant improvement in sleep quality (PSQI ↓; p < 0.007).	No	No	Facilitators: Simple, safe, low-cost intervention that can be applied during the patient's routine and with good adherence (100% completed the study); Barriers: There was no blinding and it was performed at only one hemodialysis center.	The study suggests multicenter studies with other psychosocial outcomes.	Afshar, M., A. Mohsenzadeh, H. Gilasi, and H. Sadeghi-Gandomani. (2018). “The effects of guided imagery on state and trait anxiety and sleep quality among patients receiving hemodialysis: A randomized controlled trial”. Complementary Therapies in Medicine 40: 37-41. https://doi.org/10.1016/j.ctim.2018.07.006
9	Ansari, M. H.; S. Z. Aemmi; A. Farhadi Faruji; H. Esmaily.	2025	Iran	English	Randomized controlled clinical trial	99 adult male patients (aged 18-75) recovering from orthopedic surgery (mainly hand or foot), admitted to surgical wards in hospitals. Groups: Slow sliding massage on the back (n = 33), hot stone massage (n = 33), routine care (n = 33).	The article explicitly states that massage is a complementary nursing intervention and that nurses play an important role in postoperative sleep management. Massages are described as independent nursing interventions that are safe, low-cost, and effective. The study recommends that trained nurses perform these interventions.	Richard-Campbell Sleep Questionnaire (RCSQ): subjective sleep quality. Sociodemographic questionnaire -> developed by the authors	Not found.	Slow sliding massage on the back and hot stone massage.	The intervention was performed by a certified massage therapist. The profession was not specified, although the article discusses the intervention as nursing care and some researchers are from the nursing department.	Slow sliding massage on the back: Use of oil (not specified which type), with slow, rhythmic, and standardized movements. Step-by-step sequence described in figure 2 of the article. Hot stone massage: Same sequence as the slow massage, using heated basalt stones (50–70 °C), with the stones finally placed on the sacral, T3, and T6 points.	The intervention was applied on the first or second postoperative day, performed in bed, with adequate privacy, lighting, and temperature, and in a controlled environment.	Surgical wards	The intervention was performed twice on the same day (morning and afternoon), lasting 10 to 15 minutes per session, totaling a single day of intervention.	No	Yes	Sleep: Significant improvement in sleep quality in the slow sliding massage and hot stone massage groups compared to routine care (p < 0.001)	No	No	Facilitators: Non-invasive, simple, and low-cost intervention, well accepted by patients, and can be performed by nurses as long as they are trained. Barriers: Impossibility of blinding; self-reported assessment; the study included only male patients.	There were no women in the evaluation, which was a short-term intervention. The authors suggest further studies with other patient profiles and outcomes.	Ansari, M. H., S. Z. Aemmi, A. Farhadi Faruji, and H. Esmaily. (2025). “The therapeutic effect of two different massages on the sleep quality of orthopedic surgery patients: A randomized controlled study”. Explore 21: 103084. https://doi.org/10.1016/j.explore.2024.103084
10	Antonio, C. K.	2020	United States	English	Quality Improvement Project Report	Patients hospitalized in a telemetry unit, adults, clinically stable, with various diagnoses (e.g., stroke, sepsis, heart failure, syncope, falls), conscious and verbal. Baseline: 59 patients. Intervention: 174 patients. Average length of stay: 2–4 days.	The project was led by a Clinical Nurse Leader (CNL). Nurses participated in: intervention planning; staff education; implementation of the “sleep menu”; and daily sleep assessment. Nursing played a central role in promoting sleep, reducing noise, and providing patient-centered care.	No validated sleep scale was used. The following was used: A sleep assessment questionnaire developed for the project: self-reported hours of uninterrupted sleep and perceived causes of sleep interruption. Item “quiet at night” from the HCAHPS (Hospital Consumer Assessment of Healthcare Providers and Systems).	Not found.	Holistic Sleep Menu Intervention (“sleep menu”)	Nurses from the telemetry unit and coordination by Clinical Nurse Leader (CNL).	Menu of choices offered to the patient, including: Keeping the door closed; turning off the lights; use of earplugs; use of an eye mask; placing a “Do Not Disturb” sign on the door; avoiding interruptions between 9 p.m. and 6 a.m., when clinically possible.	Quality improvement project; staff education; offering a “sleep menu” upon admission; daily sleep assessment by nursing staff and continuous monitoring of results.	Hospital telemetry unit	Daily application throughout hospitalization. Project conducted over 3 months.	Yes: The patient chose which menu items they wanted to use, and the intervention was customized according to individual preferences.	Yes	Sleep: Significant increase in hours of uninterrupted sleep. ≥5 hours of sleep: 31% (baseline) → 80% (intervention)	Patient satisfaction: increased positive perception of patients regarding the nighttime environment and the quality of care received during hospitalization. Improvement in the HCAHPS “quiet at night” score: increase in the institutional indicator of nighttime quietness, from 1 to 4, reflecting reduced noise and less sleep interruption. Nursing staff engagement: greater adherence by nurses to slee…	No	Facilitators: Leadership involvement; Nursing team engagement; Simple, low-cost intervention with a patient-centered approach Barriers: Initial resistance from staff; Lack of prior organizational focus on the noise problem. No objective measurement of noise levels (decibels).	Project carried out in a single unit, whose sleep was assessed only by self-report. Absence of validated scales or objective measures, and results may not necessarily be generalizable.	Antonio, C. K. (2020). “Improving quiet at night on a telemetry unit: Introducing a holistic sleep menu intervention”. American Journal of Nursing 120(10):p 58-64. https://doi.org/10.1097/01.naj.0000718660.44502.86
11	Sidani, S.; Fox, M. T.; Butler, J. I.; Maimets, I.-K.	2022	Canada	English	Methodological study of intervention development	Elderly people with dementia (mild to moderate stage), transitioning from hospital to home. It also includes family members/caregivers as a secondary target audience. Contexts: hospital and home.	The article explicitly states that nurses are the professionals responsible for developing, teaching, implementing, and monitoring the intervention. The intervention was designed to be applied by nurses. Nurses use the “teach-back” technique. Nurses are able to act in the hospital and after discharge, supporting patients and caregivers.	Not found.	Not found.	Multicomponent non-pharmacological intervention to promote sleep: Light therapy/exposure to natural light; Daytime physical activity; Sleep hygiene and stimulus control therapy.	Nurses, with active participation from people with dementia and family caregivers.	The intervention consists of four sequential components: (1) Initial sleep assessment (within 24 hours of admission); (2) Sleep monitoring + education during hospitalization; (3) Review and reinforcement of recommendations before discharge; (4) Post-discharge follow-up (telephone or home visit).	The intervention was developed based on Intervention Mapping and implemented by nurses through individualized education aimed at elderly people with dementia and their caregivers. The educational strategy used the teach-back technique, ensuring understanding of the guidelines, and was adapted to the needs and context of each patient and caregiver. To reinforce learning, written materials and pict…	Hospital during hospitalization and at home after discharge.	During hospitalization and up to 1 month after discharge, with follow-up contacts	Yes. Adjustments were made because the intervention is personalized according to: determinants of sleep disorders; patient preferences; and home environment.	Not applicable	Not applicable	No	Follow-up phone call or home visit scheduled within one month after discharge. Not yet evaluated, as this is still in the intervention development phase.	Facilitators: Non-pharmacological intervention, based on scientific evidence, using simple language, visual materials, and teach-back, with the involvement of caregivers. Barriers: Complex, multi-component intervention that requires time, training, and continuity of care.	Clinical trials are necessary because there is a need to evaluate: acceptability; feasibility; implementation in practice; and clinical effects.	Sidani, S., M. T. Fox, J. I. Butler, and I.-K. Maimets. (2022). “Development of a multi-component intervention to promote sleep in older persons with dementia transitioning from hospital to home”. International Journal of Older People Nursing 17:e12463. https://doi.org/10.1111/opn.12463
12	Bellon, F.; Mora-Noya, V.; Pastells-Peiró, R.; Abad-Corpa, E.; Gea-Sánchez, M.; Moreno-Casbas, T.	2021	Spain	English	Systematic Review	Hospitalized adults admitted to acute and semi-acute care units. Settings included in the primary studies: medical wards, coronary care units, intensive care units, non-sedated patients. Total: 1,112 patients from 17 RCTs.	The results were interventions led mainly by nurses: responsible for applying non-pharmacological interventions; guiding patients (education); managing the environment (light, noise) and applying complementary therapies (e.g., aromatherapy, acupressure, music).	PSQI – Pittsburgh Sleep Quality Index RCSQ – Richards-Campbell Sleep Questionnaire St. Mary’s Hospital Sleep Questionnaire Verran and Snyder-Halpern Sleep Scale Stanford Sleepiness Scale PROMIS Sleep Disturbance Visual analog scales Proprietary questionnaires Polysomnography Actigraphy	Not found.	Non-pharmacological interventions, grouped into four categories: Environmental (music, noise control, eye mask, earplugs) Physical (acupressure, aromatherapy, massage) Behavioral (sleep education) Combined	Nurses	Relaxing music; Aromatherapy (e.g., lavender); Acupressure/acupressure with valerian; Use of eye masks and earplugs; Sleep education; Warm milk with honey	Applied during hospitalization, usually at night. Variable protocols used depending on the study.	Wards; Coronary care units; Intensive care units	Not applicable.	Not applicable.	Not applicable	Sleep: Improvement in subjective sleep quality in 14 of the 17 studies selected in the review	Yes: Nighttime melatonin; Nighttime cortisol; Sleep stages (N2, N3, REM); Perception of nighttime noise; Fatigue	Not applicable	Facilitators: Non-pharmacological interventions; Low cost; Safe; Can be performed by nurses. Barriers: Heterogeneity of interventions; Predominant use of subjective measures; Difficulty of blinding; Low methodological quality.	The authors state that there is a need for: studies with better methodological quality; combined use of subjective and objective measures; standardization of interventions; evaluation of long-term effects.	Bellon, F., V. Mora-Noya, R. Pastells-Peiró, E. Abad-Corpa, M. Gea-Sánchez, and T. Moreno-Casbas. (2021). “The efficacy of nursing interventions on sleep quality in hospitalized patients: A systematic review of randomized controlled trials”. International Journal of Nursing Studies 115: 103855. https://doi.org/10.1016/j.ijnurstu.2020.103855
13	Azizoğlu, H.; Gürkan, Z.; Bozkurt, Y.; Demir, C.; Akaltun, H.	2025	Turkey	English	Randomized controlled clinical trial	60 adult patients (aged 18–65 years) who underwent open heart surgery (mainly CABG and MVR), were conscious, communicative, and cooperative, and were admitted to the cardiovascular surgery ward after discharge from the postoperative ICU. Experimental group: 30; Control group: 30	The intervention was planned and carried out by the nursing staff, based on Jean Watson's Theory of Human Care. The nurses were responsible for: organizing and monitoring the environment; regulating light, temperature, and humidity; applying therapeutic environmental care; collecting data; and applying scales.	RCSQ – Richards–Campbell Sleep Questionnaire -> sleep quality HAD Scale – Hospital Anxiety and Depression Scale -> anxiety and depression Proprietary sociodemographic form	Not found.	Improvement of the therapeutic environment based on Jean Watson's Theory of Human Care	Nurses in the cardiovascular surgery ward	Lighting regulation (gradual reduction of lux < 50 lux); Temperature control (64–79 °F); Humidity control (65–95%); Environmental monitoring at 9 p.m., 10 p.m., and 11 p.m. for 3 days	Application of therapeutic environmental care; Continuous monitoring with digital instruments and systematic organization of the environment according to Watson	Cardiovascular surgery ward	Three consecutive days, at night. Evaluation on the fourth day.	Not found.	Yes	Sleep: Increased sleep duration and significant improvement in sleep quality (RCSQ) Anxiety: Significant reduction in anxiety levels	Yes. Depression	No	Facilitators: Non-pharmacological intervention; Low cost; Solid theoretical basis (Watson) and Easy incorporation into nursing practice Barriers: Single-center study; Self-reported assessment; No measurement of preoperative anxiety	The authors stated that there is a need for: larger samples; multicenter studies; preoperative assessment of anxiety; objective measures of sleep.	Azizo ̆glu, H., Z. Gürkan, Y. Bozkurt, C. Demir, and H. Akaltun. (2025). "The Effect of an Improved Environment According to Watson’s Theory of Human Care on Sleep, Anxiety, and Depression in Patients Undergoing Open Heart Surgery: Randomized Controlled Trial". Healthcare 13(2):183. doi: 10.3390/healthcare13020183.
14	Hu, R. F.; Jiang, X. Y.; Chen, J.; et al.	2015	China	English	Systematic Review	Critically ill adults (≥18 years old), admitted to intensive care units (ICUs), medical and surgical patients, ventilated and non-ventilated. Total: 1,569 participants from 30 selected studies.	Many of the interventions analyzed are typical nursing interventions, such as environmental control (noise, light), use of earplugs and eye masks, massage, music therapy, care, and support interventions. The role of nursing is not described individually for each study, as this is a systematic review.	Subjective: RCSQ – Richards-Campbell Sleep Questionnaire; PSQI – Pittsburgh Sleep Quality Index; Verran and Snyder-Halpern Sleep Scale; Stanford Sleepiness Scale; Visual analog scales; Own questionnaires Objective: Polysomnography; Actigraphy; Bispectral Index (BIS); EEG.	Not applicable.	Non-pharmacological, including: Environmental control (noise, light); Earplugs and eye masks; Music therapy; Massage; Relaxation techniques and guided imagery; Aromatherapy; Acupressure (e.g., valerian); Nursing interventions and social support.	Not applicable.	Not applicable	Not applicable.	Intensive care units	Not applicable.	Not applicable.	Not applicable	Sleep: Improvement in subjective sleep quality, amount of sleep, and objective sleep variables (REM, efficiency, fragmentation)	Yes. Delirium, length of stay in the ICU, and participant satisfaction.	Not applicable	Facilitators: Non-pharmacological interventions, low cost, safe, and potentially executable by nursing staff. Barriers: High heterogeneity of studies, low methodological quality, difficulty in blinding, and predominantly subjective measures.	Need for: studies of higher methodological quality; standardization of interventions; evaluation of long-term outcomes; cost-effectiveness evaluation.	Hu, R. F., X. Y. Jiang, J. Chen, et al. (2015). “Non-pharmacological interventions for sleep promotion in the intensive care unit”. Cochrane Database of Systematic Reviews 2015(10): CD008808. https://doi.org/10.1002%2F14651858.CD008808.pub2
15	Rolin, D.; Fox, I.; Jain, R.; Cole, S. P.; Tran, C.; Jain, S.	2019	United States	English	Open-label clinical trial	41 adults (≥ 18 years old) with psychiatric diagnoses, undergoing psychiatric treatment (use of psychotropic drugs), with self-reported diagnoses: depression, anxiety disorders, bipolar disorder, ADHD. Context: community/outpatient follow-up. Intervention performed at home (self-managed).	The study emphasizes that nurses play a central role in implementing and recommending the program and that the intervention is compatible with mental health nursing practice. Nurses can act as facilitators, educators, and supporters of self-care.	PHQ-9 – depression; GAD-7 – anxiety; Sleep Condition Indicator (SCI) – sleep quality; Sheehan Disability Scale (SDS) – functionality; HERO Wellness Scale – mental well-being (happiness, enthusiasm, resilience, optimism)	Not found.	WILD 5 Wellness Program (multicomponent self-care intervention)	The participants themselves (self-management), with initial guidance and the possibility of contact with nurse researchers.	Five key areas: Daily exercise, Mindfulness/meditation, Sleep hygiene, Social connection, Healthy nutrition, Daily positive psychology exercises (HERO)	Program structured in a workbook; Initial guidance via video and telephone; Daily record of practices and self-management by the participant	Residence	Program applied daily for 30 days	YES. Intensity of practices adjusted to individual conditions and preferences	Partially: only 41 out of 80 participants completed the 30 days	Anxiety: Significant reduction (GAD-7 ↓ 32.6%) Sleep: Significant improvement in sleep quality (SCI ↑ 38.3%) Well-being: Significant improvement in mental well-being (HERO Wellness Scale)	Depression (PHQ-9 ↓ 37.1%) Functionality (SDS ↓ 31.9%)	90 days (planned, but this article only analyzes the 30 days)	Facilitators: Non-pharmacological, self-managed, low-cost intervention, applicable by nurses and can be used with or without clinical supervision Barriers: High dropout rate (≈ 49%), reliance on self-reporting, need for internet access and digital literacy, absence of a control group.	Need for randomized controlled trials with a control group.	Rolin, D., I. Fox, R. Jain, S. P. Cole, C. Tran, and S. Jain. (2019). “Wellness interventions in psychiatrically ill patients: Impact of WILD 5 Wellness, a five-domain mental health wellness intervention on depression, anxiety, and wellness”. Journal of the American Psychiatric: Nurses Association 26(5): 493–502. https://doi.org/10.1177/1078390319886883
16	Bellon, F.; Beti-Abad, A.; Pastells-Peiró, R.; Casado-Ramirez, E.; Moreno-Casbas, T.; Gea-Sánchez, M.; Abad-Corpa, E.	2022	Spain	English	Umbrella Review	Adult patients (≥18 years old) hospitalized in: Intensive Care Units (ICUs); Non-intensive hospital units (clinical and surgical wards). Aggregate data from 9 systematic reviews, representing 109 primary studies.	The article emphasizes that: Nurses play a central role in promoting sleep in hospitals, and the interventions analyzed are nursing interventions that can be implemented in clinical practice. Nursing mainly acts in: environmental control; use of physical barriers; internal non-pharmacological interventions.	RCSQ – Richards-Campbell Sleep Questionnaire PSQI – Pittsburgh Sleep Quality Index Verran and Snyder-Halpern Sleep Scale Visual analog scales Polysomnography Actigraphy Proprietary questionnaires	Not found.	Environmental interventions: Noise reduction; Light control; Quiet time protocols; Daylight therapy; Sound masking. Barrier interventions: Earplugs; Eye masks; Internal interventions: Relaxation; Massage; Music therapy; Aromatherapy; Guided imagery; Acupuncture	Not applicable.	Not applicable.	Not applicable.	Intensive Care Units and non-intensive care units.	Not applicable.	Not applicable.	Not applicable	Sleep: Subjective sleep quality; Amount of sleep; Objective parameters (in some studies).	Delirium Patient satisfaction Length of hospital/ICU stay Adverse events	Not applicable	Facilitators: Non-pharmacological interventions, low cost, safety, high applicability by nursing staff. Barriers: Low methodological quality of primary studies, high heterogeneity, lack of standardization of interventions, and inconsistent results.	Need for: higher quality experimental studies; standardization of nursing interventions; clear distinction between subjective and objective sleep; greater conceptual clarity regarding “nursing interventions.”	Bellon, F., A. Beti-Abad, R. Pastells-Peiró, E. Casado-Ramirez, T. Moreno-Casbas, M. Gea-Sánchez, and E. Abad-Corpa. (2022). “Effects of nursing interventions to improve inpatients’ sleep in intensive and non-intensive care units: Findings from an umbrella review”. Journal of Clinical Nursing 32(9-10):1963-1978. https://doi.org/10.1111/jocn.16251
17	Agüero-Millan, B.; Abajas-Bustillo, R.; Ortego-Maté, C.	2023	Spain	English	Umbrella Review	Adult and pediatric patients undergoing elective surgical procedures in a preoperative setting. Aggregate data from: 17 systematic reviews, 188 controlled clinical trials, and 16,884 participants.	Nursing professionals involved in 75% of primary studies. Nursing role highlighted in: preoperative education; emotional support; application of non-pharmacological interventions; creation of a therapeutic environment. Nursing is presented as a central pillar in the management of preoperative anxiety.	STAI – State-Trait Anxiety Inventory (most commonly used) mYPAS – Modified Yale Preoperative Anxiety Scale APAIS – Amsterdam Preoperative Anxiety and Information Scale HADS – Hospital Anxiety and Depression Scale SASC-R – Social Anxiety Scale for Children Visual analog scales	Not found.	Music therapy; Massage (including reflexology); Virtual reality; Guided imagery; Educational videos; Games and distraction; Therapeutic clowns (pediatrics); Hypnosis.	Predominantly nursing professionals	Non-pharmacological interventions applied preoperatively	Not applicable.	Preoperative hospital environments: wards; surgical waiting areas and surgical outpatient clinics.	Not applicable.	Not applicable.	Not applicable	Anxiety: Reduction in preoperative anxiety (primary endpoint of the study)	Postoperative pain; Consumption of anesthetics and analgesics; Postoperative complications; Postoperative recovery	Not applicable	Facilitators: Non-pharmacological interventions, low cost, minimally invasive, short duration (usually < 30 minutes), with high applicability by nursing Barriers: High heterogeneity of interventions, lack of explicit theoretical models, and methodological variability of studies	Need for: standardization of interventions, clear theoretical basis, reduction of heterogeneity, and studies of higher methodological quality	Agüero-Millan, B., R. Abajas-Bustillo, and C. Ortego-Maté. (2023). “Efficacy of nonpharmacologic interventions in preoperative anxiety: A systematic review of systematic reviews”. Journal of Clinical Nursing 32(17-18):6229-6242. https://doi.org/10.1111/jocn.16755
18	Seyyed-Rasooli A.; Salehi F.; Mohammadpoorasl A.; Goljaryan S.; Seyyedi Z.; Thomson B.	2016	Iran	English	Randomized controlled clinical trial	Women hospitalized in the burn unit with second-degree burns covering less than 20% of their body surface area, aged between 15 and 55 years, with moderate anxiety and pain, admitted to Sina Hospital, Tabriz, Iran.	The intervention is described as non-pharmacological nursing care; the article reports that the researcher and research assistant had experience with burn patients and received training (including a massage course).	Spielberger State Anxiety Inventory (STAI – state) - Anxiety Visual Analog Scale (VAS) - Pain	Not found.	Aromatherapy massage and inhalation aromatherapy	Nurse researcher (described as trained in massage).	Aromatherapy massage: back massage (non-burned area -> The patients received six consecutive steps including back surface stroking, back deep stroking, effleurage, re-effleurage, back deep stroking, and back surface stroking, and each step lasted 5 min.) with lavender essential oil diluted in almond oil, following six standardized massage steps. Inhalation aromatherapy: inhalation of lavender ess…	Single session, performed after clinical stabilization, in a controlled (quiet) environment with standardized temperature.	Women's burn ward	Single session lasting 30 minutes.	No	Yes	Anxiety reduction	Pain	No	Not found.	Study conducted only with women; assessment performed in a single session; anxiety assessed only at the acute moment.	Seyyed-Rasooli, A., F. Salehi, A. Mohammadpoorasl, S. Goljaryan, Z. Seyyedi, and B. Thomson. (2016). “Comparing the effects of aromatherapy massage and inhalation aromatherapy on anxiety and pain in burn patients: A single-blind randomized clinical trial”. Burns 42:1774–1780. https://doi.org/10.1016/j.burns.2016.06.014
SOURCE: Cochrane
Nº	Authors	Year of publication	Country of study	Publication language	Document type (original article, thesis, dissertation, protocol, guideline)	Population (participant profile, context in which patients find themselves)	Role of nursing, if any (training, function)	Assessment/instruments used in the study for anxiety, sleep, well-being, if any	Nursing diagnosis, if any	Interventions or care provided by nursing staff (QUAL - care plan; NIC interventions or others; complementary therapy, specify which)	Who carried out the intervention?	What has been done? What components make up the intervention?	How was the intervention implemented?	Where was it held?	How often and for how long?	Were adjustments made according to the patient's context or profile?	Was the intervention carried out as planned?	Intervention outcomes (anxiety relief, improved sleep, well-being)	Besides anxiety, sleep, and well-being, were there any other outcomes in the study?	Monitoring/follow-up (if there is any type of reassessment or follow-up of the patient after the intervention).	Barriers/facilitators to implementation of the intervention, if any	Gaps identified in the study	REFERENCE
19	Bang & Park	2020	South Korea	English	Randomized controlled clinical trial	Adult patients (≥19 years) undergoing cardiac surgery under general anesthesia, transferred from the Intensive Care Unit to the ward after clinical stabilization, admitted to a tertiary general hospital in Seoul, South Korea.	The study describes auriculopressure as a nursing intervention.	Korean Sleep Scale - Sleep quality; Visual Analog Scale (VAS) - Sleep satisfaction; State-Trait Anxiety Inventory (STAI) - State and trait anxiety - Anxiety	Not found.	Auriculopressure	The researcher, nurse, and certified auriculopressure practitioner.	Application of vaccaria seeds to five auricular points related to sleep and anxiety: shenmen, sympathy, occiput, heart, and anterior lobe.	Hand hygiene and disinfection of ear points; Fixing the seeds with adhesive; Instructing patients to stimulate the points 4 times a day for 1 minute with firm pressure.	Cardiology Ward	Application on the first postoperative day, acupressure performed daily, 6 days a week, for 2 weeks.	No	Yes	Sleep: Improvement in sleep quality and sleep satisfaction Anxiety: no significant difference between the experimental and control groups	No	Yes: Preoperative; 7 days postoperative; 14 days postoperative	Barrier: discomfort at the auriculopressure site, reported as the main reason for discontinuation.	Short intervention period (up to 14 days post-surgery); no assessment of long-term effects; use of subjective instruments only for sleep and anxiety. High rate of sample loss.	Bang, Y. Y., and H. Park. (2020). “Effects of auricular acupressure on the quality of sleep and anxiety in patients undergoing cardiac surgery: A single-blind, randomized controlled trial”. Applied Nursing Research 53:151269. https://doi.org/10.1016/j.apnr.2020.151269
SOURCE: SCIENCEDIRECT
Nº	Authors	Year of publication	Country of study	Publication language	Document type (original article, thesis, dissertation, protocol, guideline)	Population (participant profile, context in which patients find themselves)	Role of nursing, if any (training, function)	Assessment/instruments used in the study for anxiety, sleep, well-being, if any	Nursing diagnosis, if any	Interventions or care provided by nursing staff (QUAL - care plan; NIC interventions or others; complementary therapy, specify which)	Who carried out the intervention?	What has been done? What components make up the intervention?	How was the intervention implemented?	Where was it held?	How often and for how long?	Were adjustments made according to the patient's context or profile?	Was the intervention carried out as planned?	Intervention outcomes (anxiety relief, improved sleep, well-being)	Besides anxiety, sleep, and well-being, were there any other outcomes in the study?	Monitoring/follow-up (if there is any type of reassessment or follow-up of the patient after the intervention).	Barriers/facilitators to implementation of the intervention, if any	Gaps identified in the study	REFERENCE
20	Gao, G.; Su, J.	2021	China	English	Randomized controlled clinical trial	Patients admitted to the cardiology unit, selected by convenience sampling from the hospital's electronic medical records. A total of 80 patients (44 men and 36 women), aged between 44 and 52 years, with cardiovascular diseases.	Nurses responsible for conventional nursing interventions and targeted interventions, including psychological counseling, adaptation of the ward environment, observation of clinical status, and regular communication with patients.	Sleep: Pittsburgh Sleep Quality Index (PSQI) Self-developed questionnaire for factors affecting sleep (7 dimensions) Well-being/quality of life: SF-36	Not found.	Nursing intervention based on smart medical care associated with targeted care (targeted nursing intervention)	Hospital nurses	Psychological counseling; Positive psychological encouragement; Adjustment of the ward environment; Regular nurse-patient communication; Guidance on relaxation, rest, and adherence to treatment; Use of an intelligent sleep monitoring system.	Through a targeted nursing plan, combined with the use of smart monitoring technology and psychosocial care during hospitalization.	Hospital cardiology unit	During hospitalization. No specific duration or other information provided.	Yes. Environmental adjustments, psychological interventions, and communication according to the individual needs of the patient.	Yes	Improved sleep quality	Yes. Improvement in quality of life indicators (SF-36); Blood pressure (systolic and diastolic), adherence to blood pressure control, satisfaction with nursing care, physiological and cognitive indicators.	Mention of follow-up for up to 12 months to assess quality of life (SF-36)	Not found.	Not found.	Gao, G., and J. Su. (2021). “Nursing Intervention Based on Smart Medical Care on the Sleep Quality of Cardiology Patients”. Journal of Healthcare Engineering 2021: Article ID 9947438, 10 pages. https://doi.org/10.1155/2021/9947438
21	Karaman Özlü, Z. K.; Bilican, P.	2017	Turkey	English	Randomized controlled clinical trial	Adult patients (≥18 years old), post-operative, admitted to the surgical intensive care unit, conscious, extubated, without complications, without open wounds, hospitalized on the first postoperative day of general surgery.	The intervention (aromatherapy massage) was performed by the nurse researcher; the study describes aromatherapy as a complementary practice used by nursing.	Richards-Campbell Sleep Questionnaire (RCSQ) - sleep quality. Physiological parameters: systolic and diastolic blood pressure, pulse, respiratory rate	Not found.	Aromatherapy massage with lavender essential oil	Research nurse	Prior assessment for allergic reaction testing; Full body massage combined with topical application of diluted lavender essential oil; Controlled environment that respects privacy.	Topical application of 3–5 mL of diluted lavender oil (1:1), using gentle circular movements, after skin hygiene, on the patient's bed.	Surgical Intensive Care Unit at a university hospital.	One session per patient, lasting 10 to 15 minutes, held at 10 p.m.	No	Yes	Improved sleep quality	Positive changes in physiological parameters (especially diastolic blood pressure)	No	Facilitators: simple intervention, performed at the bedside, non-invasive, low risk, accepted by patients.	Sample limited to a single hospital; Inclusion of only patients extubated on the first postoperative day; Generalization restricted to the study population	Özlü, Z. K., and P. Bilican. (2017). “Effects of aromatherapy massage on the sleep quality and physiological parameters of patients in a surgical intensive care unit”. African Journal of Traditional, Complementary and Alternative Medicines 14(3):83–88. doi:10.21010/ajtcam.v14i3.9.
SOURCE: Web of Science
Nº	Authors	Year of publication	Country of study	Publication language	Document type (original article, thesis, dissertation, protocol, guideline)	Population (participant profile, context in which patients find themselves)	Role of nursing, if any (training, function)	Assessment/instruments used in the study for anxiety, sleep, well-being, if any	Nursing diagnosis, if any	Interventions or care provided by nursing staff (QUAL - care plan; NIC interventions or others; complementary therapy, specify which)	Who carried out the intervention?	What has been done? What components make up the intervention?	How was the intervention implemented?	Where was it held?	How often and for how long?	Were adjustments made according to the patient's context or profile?	Was the intervention carried out as planned?	Intervention outcomes (anxiety relief, improved sleep, well-being)	Besides anxiety, sleep, and well-being, were there any other outcomes in the study?	Monitoring/follow-up (if there is any type of reassessment or follow-up of the patient after the intervention).	Barriers/facilitators to implementation of the intervention, if any	Gaps identified in the study	ARTICLE REFERENCE
22	Orsal, O.; Alparslan, G. B.; Ozkaraman, A.; Sonmez, N.	2014	Turkey	English	Quasi-experimental with control group	Elderly people residing in a long-term care facility, aged between 60 and 89.	Nurses taught relaxation exercises and supervised and observed the correct performance of the exercises.	Sleep: Pittsburgh Sleep Quality Index (PSQI)	Not found.	Progressive muscle relaxation (PMR) exercises	Elderly people, after training, under the supervision and observation of nurses.	Progressive muscle relaxation exercises, through sequential contraction and relaxation of muscle groups. The intervention group performed Progressive Muscle Relaxation (PMR), being instructed to lie on their backs in a chair, with their arms at their sides and slightly away from their legs. Participants then tensed specific muscle groups for a few seconds and then relaxed them. This procedure was…	Individual instruction using explanatory brochures and exercises to be performed before bedtime.	Long-term care facility for the elderly.	Daily, for approximately 30 minutes, for 1 week.	No	Yes	Sleep quality: there was improvement	No	Reassessment after 1 week of intervention (pre-test and post-test with PSQI)	Facilitators: simple intervention, low cost, positive acceptance by older adults	Need to expand the intervention to other institutions. Need for studies with different methodological designs and a larger number of participants.	Orsal, O., G. Balcı Alparslan, A. Ozkaraman, and N. Sonmez. (2014). “The effect of relaxation exercises on quality of sleep among the elderly.” Holistic Nursing Practice 28(4):265–274. https://doi.org/10.1097/HNP.0000000000000032
23	Eghbali, Tayebeh; Rashtabadi, Omsalimeh Roudi; Ahmadi, Atefeh; Nakhaeizadeh, Reza; Mayel, Yadollahe; Azizzadeh Forouzi, Mansooreh	2025	Iran	English	Randomized controlled clinical trial	Adults undergoing coronary artery bypass grafting, admitted to a cardiac surgery center affiliated with Kerman University of Medical Sciences, Iran. Final sample: 80 patients (40 intervention/40 control).	Nursing played an active role in the intervention: An experienced nurse from the cardiac surgery unit conducted face-to-face training in breathing exercises; Intervention explicitly described as nursing intervention and nurse-led.	Hospital Anxiety and Depression Scale (HADS) - Anxiety and depression: Pittsburgh Sleep Quality Index (PSQI) - Sleep	Not found.	Deep breathing exercises	An experienced nurse from the cardiac surgery unit provided training, and patients performed the exercises after training.	Deep inhalation through the nose; Hold your breath for 2 to 5 seconds; Slow exhalation through the mouth; 10 breaths per session.	In-person training + written material (brochure), followed by exercises every 3 hours, beginning after post-surgery hemodynamic stability.	Cardiac Surgery Unit	The exercise was performed every 3 hours, 10 breaths per session, for 4 days after surgery.	No	Yes	Reduced anxiety Improved sleep quality	Reduction in depression	Yes. Anxiety and depression assessed at four points in time: T0: before surgery T1: hospital discharge T2: 15 days after discharge T3: 1 month after discharge Sleep assessed at two points in time: T0 and T3	Facilitators described: Simple, non-pharmacological, low-cost intervention, easy to teach and perform, and can be carried out independently by the patient Barriers described: Impossibility of blinding participants; Possible contamination between groups (shared environment); Short follow-up (1 month)	Need for studies with longer follow-up periods and objective methods of sleep assessment.	Eghbali, T., O. Roudi Rashtabadi, A. Ahmadi, R. Nakhaeizadeh, Y. Mayel, and M. Azizzadeh Forouzi. (2025). “Effectiveness of deep breathing exercises on anxiety, depression and sleep quality in patients undergoing coronary artery bypass surgery”. Scientific Reports 15:26797. https://doi.org/10.1038/s41598-025-12481-x
24	Sayed, Z. A.; Ahmed, G. H.; Soliman, W. S.	2022	Egypt	English	Quasi-experimental pre-and post-test	85 critically ill adult patients, conscious, admitted to the Coronary Care Unit (CCU) of a university hospital; patients with Glasgow ≥ 13, Ramsay ≥ 3, and a minimum stay of 2 nights in the ICU.	Alternative interventions were planned and carried out by nurses/researchers, including massage, aromatherapy, relaxing music, and reduction of environmental stressors in the ICU.	Richards–Campbell Sleep Questionnaire (RCSQ) – sleep quality Stress Factors in the ICU Questionnaire (SEDAICU) – perception of stressors	Não encontrado.	Aromatherapy (lavender and lemon); Body massage (shoulders); Calming music; Reduction of environmental stressors in the ICU.	Researchers/ICU nurses	Shoulder massage with almond oil infused with lavender and lemon (15 minutes); Listening to relaxing music through headphones at night; Modifying the environment: reducing noise, light, and stressors.	Applied during the second night of ICU admission, after the baseline assessment on the first night.	Coronary Care Unit	Massage + aromatherapy: 15 minutes Relaxing music: throughout the night Intervention applied on a specific night	No	Yes	Sleep: Significant improvement in sleep quality; Reduction in sleep latency; Improvement in sleep depth; Reduction in awakenings.	Improved perception of nighttime noise.	Pre-intervention (first night in the ICU) and post-intervention (second night in the ICU). Follow-up in the inpatient ward for up to one week after discharge from the ICU.	Not found.	Need for more scientific evidence on alternative nursing strategies Need for greater training of ICU professionals Recommendation for new studies on aromatherapy and non-pharmacological strategies	Sayed, Z. A., Ahmed, G. H., & Soliman, W. S. (2022). “Effectiveness of alternative nursing strategy on sleep pattern in coronary intensive care during hospitalization”. International Journal of Africa Nursing Sciences 16:100388. https://doi.org/10.1016/j.ijans.2021.100388
25	El-Sayed, M. M.; Hafez, S. A.; Nashwan, A. J.; Khedr, M. A.; El-Ashry, A. M.	2024	Egypt	English	Almost experimental	Elderly individuals (≥ 60 years old), community residents, members of senior citizens' clubs affiliated with the Ministry of Social Solidarity, Alexandria, Egypt. Final sample: 80 elderly individuals (40 intervention group; 40 control group on waiting list).	The study was conducted by professors and researchers in the fields of Psychiatric Nursing and Gerontological Nursing. The intervention is proposed as a nursing intervention.	Geriatric Anxiety Scale – 10 items (GAS-10) - Anxiety Arabic Scale of Happiness (ASH) - Well-being (happiness)	Not found.	Laughter Yoga Therapy	Trained nurse researcher/qualified facilitator in Laughter Yoga Therapy	Breathing exercises; Body stretches; Stimulated laughter exercises Laughter meditation; Relaxation and grounding techniques; Sessions structured in three phases: warm-up, core (laughter exercises), and closing	In-person group intervention, conducted in small groups (≈6 elderly people), with structured sessions and a predefined protocol	Community clubs for seniors	Twice a week; Duration: 30–45 minutes per session, with a total of 8 sessions over 4 weeks	No	Yes	Reduced anxiety; Increased happiness (subjective well-being)	Participant satisfaction with Laughter Yoga Therapy sessions	3-month follow-up	Barriers: possible cultural resistance to the practice of “laughing for no reason” among older adults Facilitators: group format, community environment, low cost, non-pharmacological intervention	Follow-up limited to 3 months; Conducted in a single community; Sample restricted to elderly residents in the community; Suggests the need for studies with other populations and with longer follow-up periods.	El-Sayed, M. M., S. A. Hafez, A. J. Nashwan, M. A. Khedr, and A. M. El-Ashry. (2024). “Feasibility of a group-based laughter yoga therapy on anxiety and happiness among community-dwelling older adults: A quasi-experimental study”. International Journal of Africa Nursing Sciences 20:100675. https://doi.org/10.1016/j.ijans.2024.100675
26	Trihandini, B.; Fatmasari, D.; Hartati, L. E. YK.; Sudirman	2018	Indonesia	English	Almost experimental	Adult patients diagnosed with non-hemorrhagic stroke, hospitalized in a general hospital ward, conscious, who presented anxiety.	Nurses were responsible for implementing spiritual nursing care based on theories of care (Swanson and O'Brien).	Hamilton Anxiety Rating Scale (HAM-A) - Anxiety	Not found.	Spiritual nursing care, based on Swanson's theory of care and O'Brien's dimensions of spiritual care.	Nurses	Preparation of the environment (privacy, ventilation, lighting); Therapeutic presence (being with the patient, active listening, therapeutic silence); Verbal and nonverbal communication; Meeting basic needs; Facilitating spiritual/religious practices when necessary; Family involvement; Words of encouragement and motivation.	Individually, at the bedside, following structured steps of spiritual care.	Infirmary	Intervention carried out over 3 consecutive days. Duration not specified	No	Yes	Significant reduction in anxiety levels in stroke patients.	No	No	Not found.	Not found.	Trihandini, B., D. Fatmasari, L. E. Hartati, and Sudirman. (2018). “Effect of spiritual nursing care on the level of anxiety in patients with stroke.” Belitung Nursing Journal 4(1):98–103. http://belitungraya.org/BRP/index.php/bnj/
27	Ni, C.-H.; Tsai, W.-H.; Lee, L.-M.; Kao, C.-C.; Chen, Y.-C.	2011	Taiwan	English	Randomized controlled clinical trial	Adults aged 18–65 years, patients admitted to the outpatient surgery department awaiting minor elective surgery; n = 172 participants who completed the study.	The study describes that nurses performed routine nursing care, vital sign measurements, and STAI administration; it also indicates that the intervention can be incorporated into nursing practice.	State-Trait Anxiety Inventory (STAI), validated Chinese version - Anxiety Physiological signs: heart rate, systolic and diastolic blood pressure	Not found.	Musical intervention in the preoperative period	Researchers and nursing staff from the service (described as registered nurses responsible for vital signs and STAI administration)	Participants in the intervention group listened to soothing music selected from a library prepared by the researchers, consisting of popular Chinese and Taiwanese songs (slow tempo, low tone), played on a CD player with headphones; participants were able to choose the music from the available repertoire.	After baseline assessment of anxiety and vital signs, patients were randomized; the intervention group received music through headphones for 20 minutes while waiting for surgery; the control group remained in the waiting room performing relaxing activities without music; after 20 minutes, the assessments were repeated.	Waiting room of the outpatient surgery department of a university hospital	Single intervention, lasting 20 minutes, in the immediate preoperative period	Patients were able to choose music from the available repertoire; no other individualized adjustments are described.	Yes	Significant reduction in preoperative anxiety (STAI) in the music group compared to the control group.	Yes. Heart rate and systolic and diastolic blood pressure. There was a reduction in vital signs.	No	Barriers mentioned: possible insufficient duration of the intervention; music selection by the researcher; evaluators not blinded to the allocation group; Facilitators: simple, low-cost intervention that can be incorporated into routine nursing care.	Need for: more sophisticated physiological measures; evaluation of other determinants of preoperative anxiety; studies with longer interventions; limitation of generalization beyond the context of outpatient surgery.	Ni, C.-H., W.-H. Tsai, L.-M. Lee, C.-C. Kao, and Y.-C. Chen. (2011). “Minimising preoperative anxiety with music for day surgery patients – a randomised clinical trial.” Journal of Clinical Nursing 21(5–6):620–625. https://doi.org/10.1111/j.1365-2702.2010.03466.x
28	Lee, S.; Chen, P.; Park, C.; Zhu, B.; Balserak, B. I.	2025	United States	English	Systematic review with meta-analysis	Adults undergoing cardiac surgery (mainly coronary artery bypass grafting (CABG), valve surgery, and other cardiac surgeries) in the postoperative period, in intensive care units, hospital wards, or at home after discharge.	The article describes interventions conducted by nurses in some of the studies included (e.g., nursing interventions, humanized care, educational interventions, ICU journals completed by nurses).	Sleep: Pittsburgh Sleep Quality Index (PSQI), Richards-Campbell Sleep Questionnaire (RCSQ), St. Mary’s Hospital Sleep Questionnaire (SMHSQ), Verran and Snyder-Halpern Sleep Scale (VSH), Nottingham Health Profile (subset), Actiwatch, visual analog scales of sleep, and other specific instruments described in the included studies.	Not found.	Complementary approaches, educational, counseling, human resources-based, physical therapy, and use of devices.	Not applicable.	Interventions included, among others: music therapy, guided imagery, aromatherapy, massage, acupressure, breathing exercises, progressive muscle relaxation, health education, humanized care, ICU diaries, use of earplugs and eye masks, interventions based on theoretical models, and structured educational programs.	According to specific protocols for each randomized clinical trial included, with single or repeated sessions, performed preoperatively, immediately postoperatively, during hospitalization, or after hospital discharge.	Intensive care units	Not applicable.	Not applicable.	Not applicable.	Significant improvement in sleep-related outcomes in most studies, with medium to large effect sizes in the meta-analysis.	No	Not applicable.	Barriers: heterogeneity of interventions, differences in assessment tools, methodological limitations, and risk of bias in some studies; Facilitators: safe non-pharmacological interventions, low risk of adverse effects, and applicability in clinical practice.	Need for long-term follow-up studies, combined use of subjective and objective sleep measures, greater standardization of interventions, and improved methodological rigor.	Lee, S., P. Chen, C. Park, B. Zhu, and B. I. Balserak. (2025). “Nonpharmacological interventions for sleep outcomes after cardiac surgery: A systematic review and meta-analysis of randomized controlled trials.”. Journal of Clinical Nursing 34:3785–3810. https://doi.org/10.1111/jocn.17583
29	Chandrababu, R.; Rathinasamy, E. L.; Suresh, C.; Ramesh, J.	2019	India	English	Systematic review with meta-analysis	Adult patients (≥18 years) undergoing interventional cardiovascular procedures, including coronary angiography, percutaneous coronary intervention (PCI), coronary artery bypass grafting (CABG), and open heart surgery.	The article highlights that reducing anxiety is an essential goal of nursing care and that nurses play a central role in assessing, analyzing evidence, and implementing complementary therapies, including reflexology.	State Anxiety Inventory (SAI), Hamilton Anxiety Rating Scale (HAMA) - Anxiety	Not found.	Foot and hand reflexology.	Not applicable.	Not applicable.	Not applicable.	Not applicable.	Not applicable.	Not applicable.	Not applicable.	Significant reduction in anxiety in patients undergoing interventional cardiovascular procedures, associated with reflexology, compared to usual care.	Yes. The review analyzed the following as secondary outcomes: heart rate, respiratory rate, systolic and diastolic blood pressure, mean arterial pressure, oxygen saturation (SpO₂), pain, satisfaction, and quality of life.	Not applicable.	Barriers: low quality of evidence, uncertain risk of bias, high heterogeneity between studies, and inconsistency of results; Facilitators: non-pharmacological intervention, low cost, absence of reported adverse effects.	Need for randomized clinical trials with greater methodological rigor; Need for studies exploring the physiological mechanisms of reflexology (e.g., biomarkers such as endorphins); Current evidence considered to be of low quality according to GRADE.	Chandrababu, R., E. L. Rathinasamy, C. Suresh, and J. Ramesh. (2019).“Effectiveness of reflexology on anxiety of patients undergoing cardiovascular interventional procedures: A systematic review and meta-analysis of randomized controlled trials.” Journal of Advanced Nursing 75(1):43–53. https://doi.org/10.1111/jan.13822
SOURCE: CINAHL
Nº	Authors	Year of publication	Country of study	Publication language	Document type (original article, thesis, dissertation, protocol, guideline)	Population (participant profile, context in which patients find themselves)	Role of nursing, if any (training, function)	Assessment/instruments used in the study for anxiety, sleep, well-being, if any	Nursing diagnosis, if any	Interventions or care provided by nursing staff (QUAL - care plan; NIC interventions or others; complementary therapy, specify which)	Who carried out the intervention?	What has been done? What components make up the intervention?	How was the intervention implemented?	Where was it held?	How often and for how long?	Were adjustments made according to the patient's context or profile?	Was the intervention carried out as planned?	Intervention outcomes (anxiety relief, improved sleep, well-being)	Besides anxiety, sleep, and well-being, were there any other outcomes in the study?	Monitoring/follow-up (if there is any type of reassessment or follow-up of the patient after the intervention).	Barriers/facilitators to implementation of the intervention, if any	Gaps identified in the study	REFERENCE
30	Su, C.-P.; Lai, H.-L.; Chang, E.-T.; Yiin, L.-M.; Perng, S.-J.; Chen, P.-W.	2013	Taiwan	English	Randomized controlled clinical trial	Adult patients (≥18 years old), aged between 39 and 78 years, admitted to the medical intensive care unit, conscious, hemodynamically stable, with APACHE II ≤ 25, admitted for more than 24 hours, allocated to isolated rooms.	Registered nurses participated in preparing patients for the musical intervention and in the serial recording of relaxation indices (heart rate, mean arterial pressure, and respiratory rate). The study describes the musical intervention as an evidence-based nursing intervention.	Sleep (objective): Polysomnography (PSG) – sleep stages (N1, N2, N3, REM), total sleep time, sleep efficiency, sleep latency Sleep (subjective): Verran and Snyder-Halpern Sleep Scale (VSH)	Not found.	Musical intervention (listening to non-commercial sedative music)	Registered nurses and trained research staff; the music was prepared and the intervention conducted with the support of nurses and sleep technicians	Participants in the intervention group listened to four pieces of sedative instrumental piano music composed by two of the authors, with a gentle rhythm, tempo of 60–80 beats per minute, minor key, continuous melody, and no sudden changes in volume. The music was played on a CD player at a comfortable volume (30–40 dB), as recommended by the World	After baseline assessment, participants listened to music continuously for 45 minutes during the nighttime sleep period in the ICU, while remaining in a single room with controlled lighting and temperature; during the intervention period, nursing activities were suspended, except in emergency situations.	Intensive care units	A one-time intervention, performed in one evening, lasting 45 minutes.	Not found.	Yes	Improvement in subjective sleep quality, reduction in stage N2, and increase in stage N3 sleep during the first 2 hours of nighttime sleep.	Yes. Heart rate, mean arterial pressure, and respiratory rate (relaxation indices). There was a reduction in heart rate.	No	Barriers: short duration of polysomnography (2 hours), small sample size, ICU environment with multiple interference factors; Facilitators: low-cost, non-pharmacological intervention, feasible in the ICU context, with good acceptability.	Need for studies with larger samples, longer periods of polysomnography, evaluation of prolonged effects of music, and investigation of underlying physiological mechanisms.	Su, C.-P., H.-L. Lai, E.-T. Chang, L.-M. Yiin, S.-J. Perng, and P.-W. Chen. (2013). “A randomized controlled trial of the effects of listening to non-commercial music on quality of nocturnal sleep and relaxation indices in patients in medical intensive care unit.” Journal of Advanced Nursing 69(6):1377–1389. https://doi.org/10.1111/j.1365-2648.2012.06130.x
31	Trambert, R.; Kowalski, M. O.; Wu, B.; Mehta, N.; Friedman, P.	2017	United States	English	Randomized controlled clinical trial	Women aged between 18 and 90 years old, literate in English, undergoing image-guided breast biopsy (stereotactic, ultrasound, or magnetic resonance imaging) in an outpatient setting. 87 women participated.	Registered nurses (RNs) recruited participants, obtained consent, collected vital signs, administered anxiety instruments (STAI), applied aromatherapy tabs to the patient's gown, and performed pre- and post-biopsy assessments.	State-Trait Anxiety Inventory (STAI – Form Y-1 for state anxiety and Form Y-2 for trait anxiety) - Anxiety	Not found.	Aromatherapy through external tabs impregnated with essential oils	Registered nurses	External aromatherapy tabs containing 0.2 mL of essential oils were used in three versions: lavender–sandalwood, orange–peppermint, and placebo (without essential oil). The tabs were visually identical and attached to the patient's apron.	After baseline assessment (vital signs and STAI), the aromatherapy patch corresponding to the randomized group was attached to the patient's apron, at shoulder height and on the opposite side to the biopsy site. The patch remained in place throughout the image-guided biopsy procedure.	Breast biopsy outpatient center	Single intervention, applied during the biopsy procedure; median exposure time of approximately 64 minutes.	No	Yes	Reduction in state anxiety after biopsy, with a statistically significant reduction in the lavender–sandalwood group compared to the placebo group.	Yes. Vital signs: systolic and diastolic blood pressure, pulse, and respiratory rate.	No	Barriers: impossibility of complete blinding; homogeneous sample in terms of gender, race, and ethnicity; limitation to the English language; Facilitators: simple, safe, easy-to-apply intervention, with no adverse events reported.	Need for studies with more culturally diverse populations, inclusion of men, evaluation in other clinical settings, and investigation of additional physiological effects.	Trambert, R., M. O. Kowalski, B. Wu, N. Mehta, and P. Friedman. (2017). “A randomized controlled trial provides evidence to support aromatherapy to minimize anxiety in women undergoing breast biopsy.” Worldviews on Evidence-Based Nursing 14(5):394–402. https://doi.org/10.1111/wvn.12229
32	Bahadir-Yilmaz, E.	2021	Turkey	English	Quasi-experimental with control group	64 adult patients (aged 18–65 years), literate, admitted to the psychiatric ward of a teaching and research hospital, diagnosed with alcohol dependence, mood disorders, anxiety disorders, or psychotic disorders, hospitalized between January and April 2019.	The study was conducted in the context of psychiatric nursing. The intervention is described as a therapeutic nursing intervention, applied in the psychiatric ward environment.	Spielberger State and Trait Anxiety Inventory (SSTAI / STAI – state and trait anxiety subscales), validated version for Turkish - Anxiety	Not found.	Executive Music Therapy	Researcher and musician; the intervention took place in the context of psychiatric nursing care.	Program consisting of active group musical activities, including: listening to live music; group singing; playing musical instruments together; voluntary solo singing; verbal expression of feelings at the end of each session.	The intervention was carried out in groups, in a collective setting in the psychiatric ward, with structured sessions led by a musician and researcher, promoting active patient participation and group interaction.	Psychiatric ward of a hospital	Four sessions in total, held twice a week, lasting approximately 45 minutes each session.	No	Yes	Significant reduction in state anxiety levels in patients who participated in the Executive Music Therapy (EMT) intervention; no significant effect on trait anxiety.	No	No	Barriers: quasi-experimental design; short duration of intervention; selection of groups based on patient adherence; conducted in a single hospital. Facilitators: easy-to-apply intervention, conducted in groups, integrated into the routine of the psychiatric ward.	Need for studies with longer intervention duration, long-term follow-up, more robust experimental designs, and samples from multiple centers.	Bahadir-Yilmaz, E. (2021). “Effect of executive music therapy on state and trait anxiety levels of patients in a psychiatric ward: A quasi-experimental study.” Perspectives in Psychiatric Care 57(1):98–104. https://doi.org/10.1111/ppc.12530
33	Yildirim, H.; Aylaz, R.	2022	Turkey	English	Randomized controlled clinical trial	Adults aged 25 years or older diagnosed with eating disorders who were users of a Life and Sports Center (a center with dietitians, family doctors, nurses, and psychologists) in Turkey. Final sample: experimental group (n = 31) and control group (n = 45).	Public health nurses participated in the study. The intervention is described as a nursing intervention, applied by a researcher with nursing training and specific training in solution-focused approaches.	Trait Anxiety Inventory (Spielberger State-Trait Anxiety Inventory – STAI, trait anxiety subscale) - Anxiety	Not found.	Group counseling based on the Solution Focused Approach	Researcher (nurse) trained in Solution Focused Approach (20 hours module I and 8 hours module II).	Group counseling program based on the solution-focused approach, consisting of eight structured sessions, including: group awareness training; identification of individual resources and strengths; goal setting; solution-focused questioning techniques; weekly homework assignments; reinforcement of positive behaviors; final assessment of perceived changes.	The intervention was applied in groups (5 to 8 participants) over eight weeks, in weekly face-to-face sessions lasting approximately 90 minutes, with a 10-minute break after the first 45 minutes. The control group did not receive any intervention.	Life and Sports Center	Eight sessions, held weekly, lasting approximately 90 minutes each.	No	Yes	Significant reduction in trait anxiety levels in the experimental group after the intervention; significant increase in total scores and subscales of healthy lifestyle behaviors.	Yes. Body weight, body mass index (BMI), number of snacks, weekly hours of physical exercise, and healthy lifestyle behaviors. There was a significant increase in total scores and subscales of healthy lifestyle behaviors.	No	Barriers: sample losses in the experimental group; conducted at a single center; limited duration of follow-up Facilitators: structured, low-cost intervention, conducted in groups and integrated into public health nursing practice	Need for studies with long-term follow-up, greater diversity of participants, evaluation of maintenance of effects, and application in different care settings.	Yildirim, H., and R. Aylaz. (2022). “The effects of group counseling based on the solution-focused approach on anxiety and healthy lifestyle behaviors in individuals with eating disorders.” Perspectives in Psychiatric Care 58(1):180–188. https://doi.org/10.1111/ppc.12784
34	Kisvetrová, H.; Klugar, M.; Kabelka, L.	2013	Czech Republic	English	Cross-sectional, descriptive-analytical quantitative study based on a survey	Registered nurses (n = 468) with at least 1 year of experience, working in services that provide end-of-life care: hospices, oncology wards, geriatrics, long-term care facilities, nursing homes, and home care in the Czech Republic.	The study investigates activities performed by nurses related to the Spiritual Support intervention of the Nursing Interventions Classification (NIC) in patients with the nursing diagnosis Death Anxiety. The role of nursing is described as a direct provider of spiritual care in the context of palliative and end-of-life care.	Not found.	Not found.	Spiritual Support Intervention from the Nursing Interventions Classification (NIC)	Registered nurses participating in the study	Evaluation of the use of 29 activities from the NIC Spiritual Support intervention, including, among others: Treating the individual with dignity and respect; Listening to the patient's feelings; Being available to provide support in times of distress; Providing privacy for spiritual activities; Encouraging interaction with family members; Life review; Facilitating prayer, meditation, or religiou…	Not applicable (the study does not implement an intervention; it evaluates existing practices)	Healthcare and social institutions in the Czech Republic providing end-of-life care	Not applicable.	No	Not applicable.	Frequency of use and feasibility of implementing Spiritual Support (NIC) intervention activities in end-of-life nursing practice.	Yes. Perception of the importance of spiritual support activities; Differences according to workplace, religiosity, and length of professional experience	Not applicable.	Barriers: lack of time, organizational limitations, lack of privacy, religious beliefs of professionals, perception that spiritual care is the responsibility of other professionals (psychologists, chaplains), lack of competence/training; Facilitators: recognition of patient dignity, active listening, presence of nurses, hospice context.	Need to integrate spiritual care education into undergraduate and graduate nursing curricula; Need for greater clarity regarding nurses' competencies in spiritual care; Need for studies on documentation and planning of spiritual care in clinical practice.	Kisvetrová, H., M. Klugar, and L. Kabelka. (2013). “Spiritual support interventions in nursing care of patients suffering from death anxiety.” International Journal of Palliative Nursing 19 (12):599-605. https://doi.org/10.12968/ijpn.2013.19.12.599
35	Debnath, A.; Nath, S.; Falwaria, K.; Debbarma, S.; Pattnaik, M.	2024	India	English	Quasi-experimental study with control group	Adult patients in the postoperative period of oral cancer (stages I to IV), who underwent oral surgery (e.g., mandibulectomy, maxillectomy, glossectomy, tumor resection), treated at a regional cancer center. Total sample of 200 patients (100 experimental group; 100 control group).	The study describes the intervention as a “comprehensive nursing intervention” applied by researchers/nurses, including health education, counseling, exercises, relaxation techniques, and postoperative nursing care.	Beck Anxiety Inventory (BAI) - Anxiety	Not found.	Comprehensive nursing intervention	Researchers and nursing professionals	The intervention included: health education (use of thyme honey, dental care); counseling; relaxation techniques; mouth opening exercises; active and passive range of motion exercises; stretching exercises; posture maintenance; chin tucks and shoulder blade squeezes.	The intervention was applied to the experimental group through PowerPoint presentations and educational videos, combined with direct guidance and supervision of the exercises. The control group received only standard hospital treatment.	Atal Bihari Vajpayee Regional Cancer Center	Nursing interventions lasting 10–15 minutes and educational interventions lasting approximately 30 minutes, performed 9 to 10 times a day for 5 consecutive days.	No	Yes	Significant reduction in anxiety levels.	Yes. Quality of life (functional, emotional, and social domains, general symptoms, and overall health status). There was a significant improvement in quality of life in the experimental group compared to the control group.	Not found.	Barriers: study conducted in a single center; short follow-up period (five days) Facilitators: structured, non-pharmacological intervention, integrated into nursing practice and easy to apply clinically	Need for multicenter studies, long-term follow-up, application in different sociocultural contexts, and evaluation in other clinical conditions.	Debnath, A., S. Nath, K. Falwaria, S. Debbarma, and M. Pattnaik. (2024). “Effect of comprehensive nursing intervention on anxiety and quality of life in postoperative patients with oral cancer.” International Journal of Nursing Education 16(3):25–31. https://doi.org/10.37506/r79qn389
SOURCE: SciELO
Nº	Authors	Year of publication	Country of study	Publication language	Document type (original article, thesis, dissertation, protocol, guideline)	Population (participant profile, context in which patients find themselves)	Role of nursing, if any (training, function)	Assessment/instruments used in the study for anxiety, sleep, well-being, if any	Nursing diagnosis, if any	Interventions or care provided by nursing staff (QUAL - care plan; NIC interventions or others; complementary therapy, specify which)	Who performed the procedure?	What has been done? What components make up the intervention?	How was the intervention implemented?	Where was it held?	How often and for how long?	Were adjustments made according to the patient's context or profile?	Was the intervention carried out as planned?	Intervention outcomes (anxiety relief, improved sleep, well-being)	Besides anxiety, sleep, and well-being, were there any other outcomes in the study?	Monitoring/follow-up (if there is any type of reassessment or follow-up of the patient after the intervention).	Barriers/facilitators to implementation of the intervention, if any	Gaps identified in the study	REFERENCE
36	Luna, J. R.; Jara-Concha, P.	2022	Chile	Spanish	Randomized controlled clinical trial	Adult patients (≥18 years old), literate, Spanish speakers, undergoing upper gastrointestinal endoscopy at a public hospital in the Biobío Region, Chile. Final sample: 126 patients (62 experimental group; 64 control group).	Nursing played a central role in the study, acting as care manager. The nurse was responsible for randomization, management, and implementation of the intervention, data collection, and monitoring of patients in the pre-, intra-, and post-procedure phases. The study based this approach on Neuman's Systems Model and Jean Watson's Theory of Human Care.	Inventário de Ansiedade Estado-Traço de Spielberger - Ansiedade Escala Visual Analógica (EVA)	Not found.	Structured meaningful follow-up	Nurses from the service, under the coordination of the researcher in charge.	Meaningful accompaniment characterized by the continuous presence of a companion chosen by the patient and the nursing professional, offering emotional support through visual and tactile presence during the pre-, intra-, and post-endoscopy phases.	Significant monitoring was ensured by the nurse at three stages: (1) pre-procedure (immediate and intermediate), (2) during the endoscopic procedure (until sedation), (3) post-procedure (anesthetic recovery), with systematic monitoring of psychological, physiological, and biochemical variables.	Hospital Endoscopy Service	Intervention applied throughout the entire endoscopic procedure (pre-, intra-, and post-procedure), in a single session.	No	Yes	Significant reduction in anxiety levels at all stages of the procedure (pre-, intra-, and post-procedure) in the experimental group, compared to the control group.	Yes. Physiological parameters: systolic, mean, and diastolic blood pressure; heart rate; pulse oximetry; and biochemical parameters: blood glucose and potassium.	No	Barriers: conducted in a single clinical setting; context of the COVID-19 pandemic; impossibility of complete blinding of the healthcare team; Facilitators: simple, non-pharmacological, low-cost intervention that can be easily incorporated into nursing practice.	Need for studies in other clinical settings, with larger samples, long-term evaluation, and inclusion of other clinical variables (e.g., respiratory rate, cardiac comorbidities).	Luna, J. R., and P. Jara-Concha. (2022). “Efecto del acompañamiento significativo en la ansiedad de personas sometidas a endoscopía digestiva alta.” Ciencia y Enfermeria 28:35. http://dx.doi.org/10.29393/ce28-35eejp20035
SOURCE: Google Scholar
Nº	Authors	Year of publication	Country of study	Publication language	Document type (original article, thesis, dissertation, protocol, guideline)	Population (participant profile, context in which patients find themselves)	Role of nursing, if any (training, function)	Assessment/instruments used in the study for anxiety, sleep, well-being, if any	Nursing diagnosis, if any	Interventions or care provided by nursing staff (QUAL - care plan; NIC interventions or others; complementary therapy, specify which)	Who performed the procedure?	What has been done? What components make up the intervention?	How was the intervention implemented?	Where was it held?	How often and for how long?	Were adjustments made according to the patient's context or profile?	Was the intervention carried out as planned?	Intervention outcomes (anxiety relief, improved sleep, well-being)	Besides anxiety, sleep, and well-being, were there any other outcomes in the study?	Monitoring/follow-up (if there is any type of reassessment or follow-up of the patient after the intervention).	Barriers/facilitators to implementation of the intervention, if any	Gaps identified in the study	REFERENCE
37	Laguna-Parras, J. M.; Jerez-Rojas, M. R.; García-Fernández, F. P.; Carrasco-Rodríguez, M. D.; Nogales-Vargas-Machuca, I.	2013	Spain	English	Quasi-experimental pre-and post-test	Adult patients (≥18 years) admitted to a mental health ward at a university hospital, diagnosed with disturbed sleep pattern (NANDA), between March 1, 2007, and May 31, 2008. Final sample: 291 patients.	Nurses were responsible for assessing the nursing diagnosis (disturbed sleep pattern), implementing the Sleep Improvement nursing intervention (NIC 1850), applying the NOC sleep scales, and participating in the care plan during hospitalization.	Sleep: Oviedo Sleep Questionnaire (OSQ) Nursing Outcome Classification – Sleep (NOC 0004)	Disturbed Sleep Pattern (NANDA)	Nursing intervention Sleep Improvement (NIC 1850).	Nurses	The intervention included multiple activities described in NIC 1850, such as: assessment of sleep-wake patterns; sleep monitoring and recording; guidance on the importance of sleep; adjusting the environment (light, noise, temperature); encouraging a sleep routine; controlling stimuli; guidance on foods, beverages, and medications that interfere with sleep; non-pharmacological sleep induction tec…	The intervention was integrated into the nursing care plan throughout the hospitalization and was applied continuously and systematically by nurses, in accordance with the activities outlined in NIC 1850.	Mental Health Inpatient Unit	Continuous application throughout the entire hospitalization period; duration varies according to the length of stay in hospital (minimum of 7 days).	No	Yes	Significant improvement in sleep, evidenced by increased sleep satisfaction, reduced insomnia and hypersomnia (OSQ), and improved sleep scores on the NOC between admission and discharge.	Yes. Assessment of the influence of psychoactive drug use (antipsychotics, antidepressants, anxiolytics, mood stabilizers, hypnotics, and CNS stimulants) on sleep outcomes.	No	Barriers: absence of a control group; high proportion of patients hospitalized for < 7 days; concomitant use of psychotropic drugs; Facilitators: standardized intervention (NIC), routinely applied by nursing staff, regardless of medication use.	Need for controlled experimental studies with a control group to confirm the effectiveness of the intervention; need to expand the evidence on nursing interventions for sleep in mental health.	Laguna-Parras, J. M., M. R. Jerez-Rojas, F. P. García-Fernández, M. D. Carrasco-Rodríguez, and I. Nogales-Vargas-Machuca. (2013). “Effectiveness of the ‘sleep enhancement’ nursing intervention in hospitalized mental health patients.” Journal of Advanced Nursing 69(6):1279–1288. https://doi.org/10.1111/j.1365-2648.2012.06116.x
SOURCE: CAPES
Nº	Authors	Year of publication	Country of study	Publication language	Document type (original article, thesis, dissertation, protocol, guideline)	Population (participant profile, context in which patients find themselves)	Role of nursing, if any (training, function)	Assessment/instruments used in the study for anxiety, sleep, well-being, if any	Nursing diagnosis, if any	Interventions or care provided by nursing staff (QUAL - care plan; NIC interventions or others; complementary therapy, specify which)	Who performed the procedure?	What has been done? What components make up the intervention?	How was the intervention implemented?	Where was it held?	How often and for how long?	Were adjustments made according to the patient's context or profile?	Was the intervention carried out as planned?	Intervention outcomes (anxiety relief, improved sleep, well-being)	Besides anxiety, sleep, and well-being, were there any other outcomes in the study?	Monitoring/follow-up (if there is any type of reassessment or follow-up of the patient after the intervention).	Barriers/facilitators to implementation of the intervention, if any	Gaps identified in the study	ARTICLE REFERENCE
38	Couto, Marcia Bastos	2022	Brazil	Portuguese	Professional master's thesis, with a phenomenological reference (Merleau-Ponty), with the development of an educational product (informative booklet).	Not applicable.	The paper discusses relaxing massage as a complementary practice in nursing, linked to nursing care and based on Jean Watson's Theory of Human Care/Clinical Caritas, focusing on the role of nurses in caring for the elderly.	Not applicable.	Not found.	Relaxing massage combined with nursing care. Relaxing massage is described as an integrative practice linked to nursing care, based on Jean Watson's Theory of Human Care and Merleau-Ponty's phenomenology, presented in a theoretical and educational manner through a review of the literature and educational material, without direct clinical application.	Not applicable.	Not applicable.	Not applicable.	Not applicable.	Not applicable.	Not applicable.	Not applicable.	There was no applicable clinical research or intervention, but the booklet was created for anxiety in the elderly.	Yes. Quality of life, muscle pain, stress, and everyday tensions (described in the literature).	Not applicable.	Barriers: limited number of articles available in databases on complementary and integrative practices researched by nurses Facilitators: alignment of relaxing massage with complementary practices, humanization of care, and nursing practice	Need for more empirical research on relaxing massage performed by nurses, especially with older adults.	Couto, M. B. (2022). Relaxing massage as a nursing care practice for older adults: Contributions in the light of the Theory of Human Caring. Professional Master’s Dissertation in Nursing. Rio de Janeiro: Federal University of the State of Rio de Janeiro (UNIRIO). Available at: https://app.uff.br/riuff/handle/1/32569. Accessed: 15 December 2025.
SOURCE: REVERSE SEARCH
Nº	Authors	Year of publication	Country of study	Publication language	Document type (original article, thesis, dissertation, protocol, guideline)	Population (participant profile, context in which patients find themselves)	Role of nursing, if any (training, function)	Assessment/instruments used in the study for anxiety, sleep, well-being, if any	Nursing diagnosis, if any	Interventions or care provided by nursing staff (QUAL - care plan; NIC interventions or others; complementary therapy, specify which)	Who performed the procedure?	What has been done? What components make up the intervention?	How was the intervention implemented?	Where was it held?	How often and for how long?	Were adjustments made according to the patient's context or profile?	Was the intervention carried out as planned?	Intervention outcomes (anxiety relief, improved sleep, well-being)	Besides anxiety, sleep, and well-being, were there any other outcomes in the study?	Monitoring/follow-up (if there is any type of reassessment or follow-up of the patient after the intervention).	Barriers/facilitators to implementation of the intervention, if any	Gaps identified in the study	REFERENCE
39	Mei-Chuan Chen; Hsueh-Erh Liu; Hsiao-Yun Huang e Ai-Fu Chiou	2011	China	English	Randomized controlled clinical trial	Taiwanese seniors aged 60 or older living in the community who have not exercised regularly in the past six months.	Not found.	All participants completed a structured questionnaire, including demographic information, the Pittsburgh Sleep Quality Index (PSQI), and the short version of the Geriatric Depression Scale.	Not found.	Application of a traditional exercise program (Baduanjin exercises)	Nurse (Researcher) and a trained Baduanjin instructor	Participants in the intervention group were instructed to perform 30 minutes of Baduanjin exercises at home three times a week for 12 weeks. The Baduanjin exercise included three stages: warm up, exercise and cool down. During the warm up stage, the participants relieved their tension and warmed up their joints. In the exercise (steps: 1. Support the heaven with both hands regulate the three visc…	The Baduanjin exercise program consisted of three parts: a videotape demonstrating the Baduanjin exercise, an educational booklet with pictures and instructions on how to perform a 30-minute Baduanjin exercise routine at home three times a week.	At the participants' own homes	The sleep quality of all participants was assessed at four points in time: before the intervention and at weeks 4, 8, and 12 of the intervention.	No	Yes	Participants in the Baduanjin exercise group showed significant improvement in overall sleep quality, subjective sleep quality, sleep latency, sleep duration, sleep efficiency, and daytime dysfunction after 12 weeks of intervention.	No	The PSQI was reapplied to participants in the 4th, 8th, and 12th weeks of the intervention, and scheduled telephone follow-ups (twice a week) were also conducted to reinforce participant adherence.	Not found.	The study sample was small, comprising only participants from a specific area. The effect of exercise on sleep quality was not evaluated in the long term. The development of a home exercise program makes it difficult to monitor participants' performance, even when using an evaluation form and conducting regular follow-up by telephone.	Chen, M., H-E. Liu, H-Y. Huang, and A-F. Chiou. (2012) “The effect of a simple traditional exercise programme (Baduanjin exercise) on sleep quality of older adults: A randomized controlled trial”. International Journal of Nursing Studies 49: 265-273. https://doi.org/10.1016/j.ijnurstu.2011.09.009.
40	Hossein Bagheri; Fatemeh Moradi-Mohammadi; Ahmad Khosravi. et al.	2021	Iran	English	Randomized controlled clinical trial	Patients undergoing coronary artery bypass grafting (CABG).	Not found.	A demographic characteristics form was used. In addition, the Pittsburgh Sleep Quality Index (PSQI) was applied before and after the intervention.	Not found.	Application of Benson relaxation techniques (BRT) and progressive muscle relaxation (PMR)	The relaxation training was conducted by a member of the research team who was an expert in BR and PMR techniques.	An individual face-to-face training session was held to teach participants BR and PMR techniques. At the end of the session, participants were asked to perform the techniques in the presence of the researcher. In the absence of positive feedback, a new session was scheduled so that learning could reach the desired level. BR technique (Breath-Focused Relaxation): The BR technique consists of sitti…	The sessions were conducted with the aid of a standardized CD containing music and instructions. After the session and before discharge from the hospital, a CD with all the instructions was given to the participants. In addition, they also received the same model of MP3 player and special headphones and were instructed to perform the exercise twice a day (once at noon and once before bedtime) for…	In the private practice room in the cardiology department	The individual sessions lasted 30 to 45 minutes, and patients were instructed to perform the exercises twice a day (20 minutes each time) for four weeks after discharge from the hospital.	No	Yes	Overall sleep quality showed significant improvement after the intervention compared to the baseline period.	No	Every week, researchers called participants, providing necessary instructions about the exercises, solving possible problems during practice, and assessing any complications arising from the intervention. In addition, participants were given a checklist to mark their daily performance. These lists were collected at the end of the intervention.	Not found.	The study was conducted in a specific urban area, which limits the generalization of the findings. The assessment of the effects of BR and RMP techniques was limited to two moments: before and after the intervention. In addition, both techniques were taught by the same researcher, which may contribute to bias toward one of them. The psychological state of the participants (which can interfere wit…	Bagheri, H., F. Moradi-Mohammadi, A. Khosravi, et al. (2021) “Effect of Benson and progressive muscle relaxation techniques on sleep quality after coronary artery bypass graft: A randomized controlled trial”. Complementary Therapies in Medicine 63: 102784. https://doi.org/10.1016/j.ctim.2021.102784.
41	Dilek Aygin e Sevim Sen.	2019	Turkey	English	Randomized controlled clinical trial	Patients undergoing cardiac surgery.	The nurse (first author) was responsible for applying acupressure to patients in the intervention group.	Data collection was performed using a Patient Information Form, a vertical visual analog scale from 0 to 10 to assess anxiety levels, and the Richards-Campbell Sleep Questionnaire.	Not found.	Application of acupressure to improve anxiety and sleep quality.	Acupressure was applied by the first author, who is a certified acupressure practitioner.	The intervention group was informed that they would receive pressure at specific points (Heart 7 (H7), Pericardia 6 (MC6 5 PC6), Gallbladder 20 (GB20), and Stomach 6 (ST6), but the effect of the therapy on anxiety and sleep quality was not explained in order to avoid a placebo effect. The sessions were conducted while patients were comfortably lying down or sitting in their beds. Meanwhile, the c…	Pressure was applied manually with the tips of the thumb, index finger, or middle finger, depending on the position of the patient or practitioner. Each acupressure point received 2 minutes of constant but gentle pressure, without causing any discomfort or pain. The position of the acupressure point was confirmed by the patient's statement of feeling a slight pain and burning sensation.	The study was conducted at a university hospital in Istanbul.	The acupressure session was applied once a day (lasting 16 minutes) for 3 days, and patients continued to receive standard care at the clinic.	No	Yes	Among patients in the intervention group, the use of acupressure significantly reduced anxiety levels and improved sleep quality compared to the control group.	No	Anxiety levels and sleep quality were reassessed after each acupressure application, using the same instruments mentioned above..	Not found.	More clinical trials are needed that implement the intervention for a longer period of time in order to assess the long-term effects of acupressure. In addition, the intervention should be applied in other clinical contexts in order to promote the generalization of the results.	Aygin, D., and S. Sen. (2019) “Acupressure on Anxiety and Sleep Quality After Cardiac Surgery: A Randomized Controlled Trial”. American Society of PeriAnesthesia Nurses. 34: 1222-1231. https://doi.org/10.1016/j.jopan.2019.03.014.
42	Alireza Yaghoubi; Elham Golfeshan; Rasoul Azarfarin; Abolfazl Nazari ; Azin Alizadehasl e Amirreza Ehasni.	2017	Iran	English	Randomized controlled clinical trial	Patients admitted to the intensive care unit after CABG (coronary artery bypass grafting) Final sample: 60 patients (30 intervention/30 control).	Not found.	Sleep quality was measured using the St. Mary's Hospital Sleep Questionnaire (SMHSQ) in both groups.	Not found.	Acupressure.	This intervention was performed by specialists certified in massage therapy and traditional medicine.	The experimental group received acupressure at five different solar points (solar network inside the ears; on the forehead; solar network on the soles of the feet; solar network on the palms of the hands; and solar network on the scalp) for 5 to 15 minutes during two consecutive postoperative days, and the control group received only sedative medication as needed.	Within 24 hours after surgery, patients in the acupressure group were asked to answer the questionnaire. After completing the questionnaire, acupressure therapy was performed. Finally, on the morning following the two nights of intervention, another questionnaire was completed. Meanwhile, the control group received 1 mg of lorazepam to sleep, upon request. Twenty-four hours after surgery, the con…	The study took place at a university hospital.	Acupressure therapy was performed close to the patients' bedtime (7:00 p.m. to 8:00 p.m.) on two consecutive days.	No	Yes	Improved sleep quality.	No	Sleep quality was assessed on the day before and after CABG using the SMHSQ in both groups.	Facilitators: Non-pharmacological intervention, low cost, non-invasive, and no reported adverse effects. Barriers: None found.	The sample used in the study is small and limited to a single hospital, and there is a lack of more in-depth research on additional physiological effects.	Yaghoubi, A., E. Golfeshan, R. Azarfarin, A. Nazari, A. Alizadehasl, and A. Ehasni. (2017). “Effects of Acupressure on Sleep Quality After Coronary Artery Bypass Surgery”. Iranian Heart Journal 18(3): 28-34.
43	Masoumeh Bagheri-Nesami; Seyed Afshin Shorofi; Nahid Zargar; Maryam Sohrabi; Afshin Gholipour-Baradari e Alireza Khalilian	2014	Iran	English	Randomized controlled clinical trial	Postoperative patients undergoing coronary artery bypass grafting (CABG) recruited from the Mazandaran Heart Center. Final sample: 80 patients (40 experimental/40 control).	Not found.	Anxiety was measured using the abbreviated version (in order to minimize discomfort in patients undergoing cardiac surgery) of the Spielberger State-Trait Anxiety Inventory (STAI) and the Visual Analog Scale for Anxiety (VAS-A).	Not found.	Foot reflexology.	All stages of the study were completed by a single researcher who was not blinded to group allocation.	In the days following surgery, the experimental group received foot reflexology massage on the left foot for 20 minutes daily for 4 days, while the control group received a light foot massage with oil for one minute.	A lubricating cream was applied to the left feet of the patients in the experimental group for 1 minute, followed by a 20-minute foot reflexology massage on the sole of the foot. The massage included gentle hand movements applied to the foot during the first and last 3 minutes of the sessions. The researcher began the massage by applying the palm of the hand to the outer edge of the foot and usin…	Mazandaran Heart Center, Sari.	The experimental group received foot reflexology massage on the left foot for 20 minutes a day for 4 days, while the control group received a light foot massage with oil for one minute.	Yes. The presence of intravenous catheters, chest electrodes, and bandages limited the possibility of accessing the upper limbs, so it was decided to perform a foot massage on the patients.	Yes	There was a significant decrease in anxiety after foot reflexology massage.	No	Participants' anxiety levels were measured using the VAS A for four days after surgery and the six-item short-form anxiety inventory (STAI-6) on days 1 and 3 postoperatively, before and after the intervention.	Facilitators: Non-pharmacological intervention, low cost, non-invasive, and no reported adverse effects. Barriers: None found.	Small sample, with specific patients from a single hospital; group of patients selected from a restricted age range (51-67 years).	Bagheri-Nesami, M., S. Shorofi, N. Zargar, M. Sohrabi, A. Gholipour-Baradari, and A. Khalilian. (2014). “The effects of foot reflexology massage on anxiety in patients following coronary artery bypass graft surgery: A randomized controlled trial”. Complementary Therapies in Clinical Practice 20: 42-47. https://doi.org/10.1016/j.ctcp.2013.10.006.
44	Fatemeh Heidaria; Nahid Rejeha; Majideh Heravi-Karimooia; Seyed Davood Tadrisib; Mojtaba Vaismoradic	2017	Iran	English	Randomized placebo-controlled clinical trial.	Female patients over 18 years of age, candidates for coronary angiography for the first time. Final sample: 90 patients (45 intervention/45 placebo).	The head nurse of the laboratory assisted in the daily identification of eligible samples from patient records. In addition, nurses performed routine care, including putting on aprons, obtaining ECGs, recording baseline assessment data, measuring vital signs, height, and weight, marking the location of peripheral pulses, and documenting their equality and amplitude.	Data were collected using Spielberger's Anxiety Inventory.	Not found.	Manual reflexology.	The manual reflexology sessions were conducted by the first researcher, who had completed the necessary training under the supervision of specialists at a traditional medicine center.	Twenty minutes before the coronary angiography procedure, the intervention group received manual reflexology. Patients in the placebo group received a general hand massage without any stimulation of reflexology points.	The accuracy of the reflexology massage points and pressure application methods were confirmed by a reflexologist. All patients were placed in the supine position and then received a general hand massage on both hands in the following order: the researcher washed her hands with warm water and applied a moderate amount of sesame oil. After the general massage (four minutes), the researcher perform…	The study was conducted in a high-throughput coronary angiography laboratory at a large tertiary referral university hospital in an urban area.	Intervention group: 2 minutes of reflexology massage on the three reflexology points for the pituitary gland, heart, and solar plexus (six minutes in total), using pressure stimulation on both hands for 20 minutes (10 minutes each hand).	No	Yes	The average level of situational anxiety in the intervention group decreased from (49.82 ± 1.74) at the beginning of the study to (42.67 ± 1.47) after the intervention. However, the groups did not show significant differences in trait anxiety when comparing scores before and after the intervention.	No	Situational anxiety was measured before and after the intervention. The questionnaire was completed by a nurse who was unaware of the study, 20 minutes before coronary angiography and immediately after the intervention.	Facilitators: Non-pharmacological intervention, low cost, non-invasive, and no reported adverse effects. Barriers: None found.	Need to expand the initial sample used, including men and patients from other hospitals and locations.	Heidari, F., N. Rejeh, M. Heravi-Karimooi, S Tadrisi, and M. Vaismoradi. (2017). “Effect of short-term hand reflexology on anxiety in patients before coronary angiography: A randomized placebo controlled trial”. European Journal of Integrative Medicine 16: 1-7. https://doi.org/10.1016/j.eujim.2017.09.010.
45	Maryam Mobini-Bidgoli; Mohsen Taghadosi; Hamidreza Gilasi e Alireza Farokhian	2017	Iran	English	Single-blind randomized clinical trial.	Patients undergoing their first coronary angiography. Final sample: 80 patients (40 intervention/40 control).	A cardiology nurse and researcher was responsible for blindly recording the patients' anxiety levels.	Data were collected using Spielberger's State-Trait Anxiety Inventory (STAI).	Not found.	Manual reflexology.	The manual reflexology sessions were performed by the researcher/therapist.	One hour before coronary angiography, the intervention group received reflexology massage on their hands, while the control group received only routine care for the procedure to be performed and a simple hand massage.	To perform the intervention, the therapist washed his hands with warm water and the patient remained seated. The researcher performed the massage with his thumb, starting with the left hand and then moving to the right hand, beginning with the forearm, moving to the wrist, the palm, the back of the hand, and finally the fingers; the massage was repeated eight to ten times. After the general hand …	The study was conducted in the angiography ward of Shahid Beheshti Hospital.	The general hand massage was performed 8 times, while the stimulation of the 6 reflexology points was performed 14 times in a row.	No	Yes	The average level of anxiety in the intervention group decreased significantly.	No	Anxiety levels were measured in patients at the start of the study and 30 and 60 minutes after the intervention.	Facilitators: Non-pharmacological, low-cost, non-invasive intervention with no reported adverse effects. Barriers: None found.	Need to expand the initial sample in relation to the age range of participants (restricted to: 56-69 in the intervention group and 53-67 in the control group).	Mobini-Bidgoli, M., M. Taghadosi, H. Gilasi, and A. Farokhian. (2017). “The effect of hand reflexology on anxiety in patients undergoing coronary angiography: A single-blind randomized controlled trial”. Complementary Therapies in Clinical Practice 27: 31-36. https://doi.org/10.1016/j.ctcp.2017.01.002.
46	Mehdi Molavi Vardanjani; Negin Masoudi Alavi; Narges Sadat Razavi; Mohammad Aghajani; Esmail Azizi-Fini e Seied Morteza Vaghefi.	2013	Iran	English	Randomized controlled clinical trial	Male patients undergoing coronary angiography. Final sample: 100 (50 intervention/50 placebo).	Not found.	The Spielberger State-Trait Anxiety Inventory (STAI) was used to assess patients' anxiety levels.	Not found.	Foot reflexology.	All interventions in both groups were performed by a single person (the first author).	The intervention protocol included 30 minutes of general foot massage and stimulation of three reflex points: solar plexus, pituitary gland, and heart. The placebo group received only the general foot massage.	Patients were treated in a near-supine position in a quiet room in the infirmary. Initially, patients received a general foot massage on both feet in the following order: The therapist washed their hands with warm water and applied a moderate amount of sunflower oil; the foot was massaged from the ankle to the toes with moderate pressure, using both hands, 10 times; the foot was held with one han…	This clinical trial was conducted at Shahid Beheshti Hospital.	The intervention took place during the morning shift and lasted 30 minutes.	No	Yes	Average anxiety levels decreased in both groups, but with a significantly greater reduction in the reflexology group	No	Anxiety levels were recorded at the beginning and 30 minutes after the intervention.	Facilitators: Non-pharmacological, low-cost, non-invasive intervention with no reported adverse effects. Barriers described: Lack of consistency in the location of reflex points in published foot reflexology maps.	The intervention was performed in only one session, preventing the potential benefits from being better evaluated and documented. Furthermore, it is not possible to determine whether the effects result solely from reflexology or from the combined impact of reflexology and massage.	Vardanjani, M., N, Alavi, N. Razavi, M. Aghajani, E. Azizi-Fini, and S. Vaghefi. (2013). “A Randomized-Controlled Trial Examining the Effects of Reflexology on Anxiety of Patients Undergoing Coronary Angiography”. Nurs Midwifery Stud 15(3):3-9. doi: 10.5812/nms.12167.
47	Roberto Angioli; Carlo De Cicco Nardone; Francesco Plotti et al.	2014.	Italy	English	Randomized controlled clinical trial	Female patients referred for outpatient hysteroscopy.	The research nurse was responsible for randomly assigning patients to two groups: one with music and one without music.	A complete Italian version of the State-Trait Anxiety Inventory and a visual analog scale (VAS) were administered to each patient before and after the procedure.	Not found.	Music therapy at the outpatient level in patients undergoing hysteroscopy.	All procedures were performed by the same surgeon, a gynecologist with a special interest in hysteroscopy.	Before the procedure began, patients were asked to indicate their favorite music to be played during the hysteroscopy; they could choose from selected playlists of pop, jazz, classical music, or rock. Patients in the group without music were examined in the same environment, but without music.	For each patient, vital signs, including blood pressure, heart rate, and respiratory rate, were recorded 15 minutes before the procedure and during hysteroscopy, after transposition of the cervix. Hysteroscopy was performed using vaginoscopy and without any type of anesthesia. A 5-mm diameter Bettocchi hysteroscope was used. In addition, music was played through a stereo at a volume of 50 to 60 d…	The study was conducted at the Gynecology Division of the Campus Bio-Medico University.	The duration of the intervention was similar to the duration of the surgical procedure.	No	Yes	Women in the music group showed significantly lower levels of anxiety after hysteroscopy.	Yes. During surgery, systolic blood pressure and heart rate were significantly lower in the music group compared to the no-music group. In addition, women in the intervention group experienced less pain during and after the procedure.	The STAI and EVA scales were reapplied after the procedure was performed.	Facilitators: Non-pharmacological intervention, simple, low cost, and with no adverse effects. Barriers: None found.	Need to apply the intervention in different care settings and evaluate the long-term effects of music.	Angiolo, R., C. Nardone, F.Plotti, et al. (2014). “Use of music to reduce anxiety during office hysteroscopy: prospective randomized trial”. 21(3): 454-9. doi: 10.1016/j.jmig.2013.07.020.
48	Leifang Yuan e Leihua Yuan.	2021.	China.	English	Observational cohort study.	Elderly patients with acute coronary syndrome after percutaneous coronary intervention. Final sample: 136 patients (68 experimental/68 control).	The nursing team provided psychological support and clarification to alleviate patients' anxiety and fear. In addition, the nurse was responsible for health education prior to discharge (third intervention).	The following scales were used in the study: Hospital Anxiety and Depression Scale (HADS) and General Self-Efficacy Scale (GSEs).	Not found.	Nursing intervention applied to anxiety, psychological state, and self-efficacy.	The procedure was performed entirely by the nursing team.	First intervention: psychological care, where, according to the different psychological states of the patients, the nursing team provides psychological support and clarification to try to alleviate the patients' anxiety and fear as much as possible. Second intervention: observation of the postoperative condition. Third intervention: health education before discharge. Control group: patients recei…	Regarding the second intervention, vital signs such as blood pressure, heart rate, heart rhythm, body temperature, and urine volume of patients were closely monitored. In addition, frequent occurrences of premature ventricular contraction, paroxysmal ventricular tachycardia, ventricular fibrillation, and atrioventricular block were also observed. And in the third intervention, the nurse informed …	Not described in the article.	The duration of the intervention was similar to the length of the patient's hospital stay until discharge.	No	Yes	The results indicated that symptoms of anxiety and depression improved after psychological intervention in both groups; the scores on the general self-efficacy scale improved in both groups, with the intervention group scoring higher than the control group.	No	Both scales were reapplied at the end of the intervention.	Facilitators: Non-pharmacological intervention related to nursing practice and easy practical application. Barriers: None found.	Large-scale clinical trials are needed to verify the effect of nursing intervention on anxiety, psychology, and self-efficacy in elderly patients with acute coronary syndrome after percutaneous coronary intervention. In addition, studies with a more diverse sample are needed.	Yuan, L., and L.Yuan. (2021). “Effectiveness of nursing Intervention on anxiety, psychology and self-efficacy among elderly patients with acute coronary syndrome after percutaneous coronary intervention”. Medicine 100(33):e26899. DOI: 10.1097/MD.0000000000026899.
49	Leonice Fumiko Sato Kurebayashi; Ruth Natalia Teresa Turrini; Talita Pavarini Borges de Souza; Raymond Sehiji Takiguchi; Gisele Kuba e Marisa Toshi Nagumo.	2016.	Brazil	Portuguese	Randomized Clinical Trial.	The study population consisted of volunteers seeking treatment at the outpatient clinic of the Institute of Integrated and Oriental Therapy (ITIO) and military personnel from the IV Regional Air Command of São Paulo (IV-COMAR), located near the ITIO. Final sample: 122, divided into 3 groups: Massage+Rest (G1), Massage+Reiki (G2), and Control without intervention (G3).	Not found.	The Stress Symptom Checklist and the State-Trait Anxiety Inventory were used in the study.	Not found.	Massage and Reiki.	The intervention was carried out by students from the Technical Massage Course, who were trained by ITIO.	For the Massage+Rest Group (G1), the Anmá protocol was applied, followed by 10 minutes of rest. The Massage+Reiki Group (G2) received the massage protocol followed by Reiki. The Control Group (G3) did not receive any intervention protocol.	The massage used the Japanese Anmá technique, where the Anmá massage protocol consisted of kneading and pressure on the back, neck, chest, lower back, buttocks, thighs, and feet (lasting 20 minutes), using especially the bladder and small intestine meridian lines. The Reiki protocol involved placing the hands for 2.5 minutes on each of the following positions: eyes, occipital region, laryngeal re…	The intervention was carried out at the Institute of Integrated and Oriental Therapy.	The sessions took place twice a week, totaling eight sessions in one month of treatment.	No	Yes	There was a significant reduction in stress and anxiety levels.	No	Patients were evaluated at the beginning of the intervention and after 8 sessions (1 month).	Facilitators: Non-pharmacological intervention, low cost, non-invasive, and no reported adverse effects. Barriers: None found.	Need for studies with a placebo group for Reiki, in order to evaluate the effectiveness of the technique separately.	Kurebayashi, L., R. Turrini, T. Souza, R. Takiguchi, G. Kuba and M. Nagumo. (2016).“Massagem e Reiki para redução de estresse e ansiedade: Ensaio Clínico Randomizado”. Revista Latino-Americana de Enfermagem 24:e2834. DOI: 10.1590/1518-8345.1614.2834.
50	Atye Babaii; Mohsen Adib-Hajbaghery e Ali Hajibagheri.	2015.	Iran	English	Randomized controlled clinical trial	Cardiac patients. Final sample: 60 patients (30 intervention/30 control).	Not found.	Sleep quality was assessed using the Pittsburgh Sleep Quality Index.	Not found.	Use of eye mask.	The intervention was implemented by the researchers.	Patients in the control group received standard care. In the experimental group, patients received standard care and an eye mask for three consecutive nights.	In the control group, patients received routine sleep care offered in the study environment. Routine sleep care included reducing environmental noise, decreasing the intensity of indoor lighting, and providing nursing care during the day to avoid interruptions in nighttime sleep. Patients in the experimental group received routine sleep care, in addition to wearing an eye mask for eight hours (fr…	The study was conducted at the two Coronary Care Units of Shahid Beheshti Hospital in Kashan.	The intervention took place over three consecutive nights, for eight hours (from 10 p.m. to 6 a.m.).	No	Yes	After the study, the median scores for subjective sleep quality, sleep latency, sleep duration, habitual sleep efficiency, and sleep disturbances, as well as the median score for the Pittsburgh Sleep Quality Index in the experimental group, were significantly lower than in the control group.	No	On the morning of the fourth day of the study (i.e., after the third session with the eye mask), patients in both groups were asked to complete the PSQI again.	Facilitators: Non-pharmacological intervention, low cost, non-invasive, and no reported adverse effects. Barriers: None found.	Future studies are needed to assess the effect of participants' psychological condition and sleep habits on sleep quality. In addition to studies that control for other confounding factors, such as environmental stimuli.	Babaii, A., M. Adib-Hajbaghery, and A. Hajibagheri. (2015). “Effect of Using Eye Mask on Sleep Quality in Cardiac Patients: A Randomized Controlled Trial”. Nurs Midwifery Stud 4(4):e28332. doi: 10.17795/nmsjournal28332.
51	Koushal Dave; Ashia Qureshi; L.Gopichandran e Usha Kiran.	2013.	India.	English	Randomized controlled clinical trial	Patients admitted to different intensive care units (ICUs). Final sample: 50 patients.	Not found.	The modified Richard Campbell Sleep Questionnaire (RCSQ) was used to assess the sleep quality of all patients.	Not found.	Use of earplugs and eye masks during the night.	Nursing Team.	Patients in the intervention group received earplugs and eye masks during the night, from 9 p.m. to 6 a.m., on the first day and did not receive them on the second day. Meanwhile, the control group did not receive any intervention during the night on the first day and received the intervention (earplugs and eye masks) on the second day.	The intervention was implemented using ear protectors and eye masks that were selected based on criteria for noise and light reduction, as mentioned by the manufacturers, previous research, cost, and availability.	The study was conducted in the ICUs of AIIMS.	The intervention took place during a single night (from 9 p.m. to 6 a.m.) in both groups.	No	Yes	There was a significant improvement in average sleep scores when earplugs and eye masks were used compared to the routine environment.	No	Sleep quality was reassessed the following morning using the modified Richard Campbell Sleep Questionnaire (RCSQ).	Facilitators: Non-pharmacological intervention, low cost, non-invasive, and no reported adverse effects. Barriers: None found.	The study involved only ICU patients, was conducted in a single setting with a small sample size, did not include objective sleep assessment, and the intervention was applied on a single night, which limits the in-depth evaluation of the possible benefits.	Dave, K., A. Qureshi, L. Gopichandran, and U. Kiran. (2013). “Effects of Earplugs and Eye Masks on Perceived Quality of Sleep during Night among Patients in Intensive Care Units”. Asian Journal of Nursing Education and Research 5(3):319. DOI:10.5958/2349-2996.2015.00065.8.
52	Ayşe Demiray & Leyla Khorshid.	2018.	Turkey	English	Randomized controlled clinical trial	Hospitalized patients undergoing some type of cardiovascular surgery. Final sample: 86 patients (43 experimental/43 control).	Not found.	A patient identification form, the Pittsburgh Sleep Quality Index, and the State-Trait Anxiety Inventory were administered to the patients.	Not found.	Use of earplugs and eye masks.	Nursing team/researchers.	After surgery, patients in the experimental group were admitted to the clinic and given masks and earplugs to use. Meanwhile, patients in the control group underwent the normal procedure.	In the experimental group, patients received instructions on how to insert and remove commercially available earplugs.	The study was conducted at the Cardiovascular Surgery Clinic of a university hospital in Izmir.	The intervention was performed at night, during the postoperative period.	No	Yes	The sleep quality of patients in the experimental group did not change and remained at the same level as in the preoperative period. The sleep quality of patients in the control group decreased compared to the preoperative period. In addition, the intervention did not affect anxiety levels.	No	Both scales were reapplied after intervention.	Facilitators: Non-pharmacological, low-cost, and non-invasive intervention. Barriers: None found.	More blind clinical trials are needed in order to obtain more accurate results. In addition, studies applying the intervention in other contexts and clinical situations are also needed.	Demiray, A., and L. Khorshid. (2018). “The effects of eye masks and earplugs on the sleep quality and anxiety of hospitalized patients-a randomised controlled trial”. Clinical Practice 15(1): 443-441.
53	Sadigheh Fayazi; Monireh Babashahi e Mehdi Rezaei.	2011.	Iran	English	Quasi-experimental clinical study.	Patients who were candidates for cardiac and abdominal surgery. Final sample: 72 patients (36 cases/36 controls).	Not found.	The Spielberger scale was used to assess anxiety levels.	Not found.	Aromatherapy by inhalation.	The intervention was implemented by researchers.	In the case group, lavender was inhaled for 20 minutes using a moistened handkerchief, while in the control group a placebo (water) was administered.	The intervention was carried out as follows: in the inhalation aromatherapy group, two drops of lavender oil (0.1 cc per drop, with a concentration of 100%) were rubbed onto a handkerchief and inhaled by the patient for 20 minutes. In the placebo inhalation group, two drops of water were rubbed on a handkerchief and inhaled by the patient for 20 minutes.	The study was conducted at Golestan and Imam Khomeini hospitals.	The intervention was applied for 20 minutes in both groups.	No	Yes	The average level of anxiety decreased in both groups, but with a significantly greater reduction in the intervention group.	No	At the end of the intervention, the Spielberger questionnaire was reapplied to both groups.	Facilitators: Non-pharmacological intervention, cost-effective, non-invasive, and no reported adverse effects. Barriers: None found.	Need for clinical trials with control groups and larger samples in diverse clinical contexts.	Fayazi, S., M. Babashahi, and M. Rezaei. (2011). “The effect of inhalation aromatherapy on anxiety level of the patients in preoperative period”. Iran J Nurs Midwifery Res 16(4):278-283.
54	Syarifah Lubbna; Awis Hamid Dani e Septi Warni Asih.	2023.	Indonesia.	English	Pre-experimental study with pre- and post-testing.	Elderly female patients. Final sample: 15 patients.	Not found.	The Pittsburgh Sleep Quality Index (PSQI) and Geriatric Anxiety Scale (GAS) questionnaires were used as instruments to measure sleep quality and anxiety levels.	Not found.	Slow back massage (MLC).	Not described in the article.	Three sessions of Slow Back Massage (SBM) were performed on all patients for 10 minutes.	Not described in the article.	The study was conducted at the Tresna Wreda As-Salaam Social Institution in the city of Cirebon.	The intervention was carried out over three consecutive days, with one day dedicated to each session. Each session lasted approximately 10 minutes.	No	Yes	After the intervention, the majority (93.3%) reported good sleep quality and mild levels of anxiety (73.3%).	No	Both scales mentioned were reapplied after the intervention.	Facilitators: Non-pharmacological, low-cost, and non-invasive intervention. Barriers: Small and restrictive sample.	Need for randomized clinical trials using large and diverse samples, including men, and with a more detailed explanation of how the intervention was conducted and implemented.	Lubbna, S., A.Dani, and S. Ashi. (2023). “The effects of slow-stroke back massage on anxiety and sleep problems in elderly stroke patients”. Malahayati International Journal of Nursing and Health Science 6(1):53-59. DOI:10.33024/minh.v6i1.8874.
55	Mauricio Medina-Garzón.	2019.	Colombia.	English	Controlled, randomized preventive clinical trial.	Patients scheduled for knee replacement surgery. Final sample: 56 patients (28 intervention/28 control).	The nursing team was responsible for the full implementation of the intervention, carrying out: administration of the questionnaire before and after the intervention; informational sessions on surgical preparation and the procedure, in addition to the motivational interview (intervention).	During the study, the six-question APAIS (Amsterdam Preoperative Anxiety and Information Scale) was administered.	Not found.	Nursing intervention based on a motivational interview.	The nursing team.	Three sessions of the motivational interview were conducted within a 20-day period and, thereafter, the follow up took place four weeks later. The motivational interview sessions are mainly based on participants establishing their own goals to slowly change their lifestyles. Each session lasted approximately 40 min, which began by exploring their level of anxiety and the triggering factors during…	Participants in the experimental and control groups received an individual, informative nursing session about surgical preparation and the procedure. At the first consultation, a specific questionnaire was administered to identify the patient, general characteristics, and verify compliance with the criteria. The control group received the usual treatment, while the experimental group received, in…	The study was conducted at a clinic in Girardot.	Three motivational interviewing sessions were conducted over a period of 20 days, followed by a follow-up four weeks later. Each session lasted approximately 40 minutes.	No	Yes	After the nursing intervention, a reduction in anxiety was observed in the intervention group.	No	APAIS was reapplied after the intervention.	Facilitators: Low-cost, non-invasive nursing and non-pharmacological intervention. Barriers: None found.	Need for studies that apply the intervention in other clinical contexts. Need for clinical trials with the availability of more researchers.	Medina-Garzón, M. (2019). “Effectiveness of a Nursing Intervention to Diminish Preoperative Anxiety in Patients Programmed for Knee Replacement Surgery: Preventive Controlled and Randomized Clinical Trial”. Invest. Educ. Enferm 37(2):e07. doi: 10.17533/udea.iee.v37n2e07.
56	Maryam Saeedi; Tahereh Ashktorab; Kiarash Saatchi; Farid Zayeri e Sedighe Amir Ali Akbari.	2012.	Iran	English	Quasi-experimental study.	Patients undergoing maintenance hemodialysis. Final sample: 35 patients	Not found.	The data collection instrument for this study included a demographic information questionnaire, the Pittsburgh Sleep Quality Index (PSQI), and a relaxation form.	Not found.	Progressive muscle relaxation.	The researcher was responsible for training patients and providing guidance on the practice of progressive muscle relaxation.	The researcher then taught them progressive muscle relaxation in three half-hour sessions. Training in the relaxation method was conducted in a separate room dedicated to the rest of hemodialysis patients. Patients were instructed to focus on each muscle group, from head to toe, for five to ten seconds, contracting them slightly and relaxing them for ten to fifteen seconds, concentrating on the s…	After training in the relaxation method and achieving satisfactory results, participants were given a progressive muscle relaxation training CD, an educational brochure, and a relaxation form. They were instructed to practice twice a day (once during the day and once at night before bed) for one month and to fill out the relaxation form after each practice.	The study was conducted at hospitals affiliated with Shahid Beheshti University of Medical Sciences.	Progressive muscle relaxation was applied to patients in three sessions lasting 15 to 20 minutes. They were also instructed to practice relaxation twice a day for one month (once during the day and once before bedtime at night).	No	Yes	After the intervention, an improvement in sleep quality was observed.	No	The PSQI was reapplied one month after the training.	Facilitators: Non-pharmacological, low-cost, non-invasive intervention with no reported adverse effects. Barriers: Difficulty maintaining continuity of intervention.	Explicit gaps: Patients' attitudes toward relaxation differed due to cultural factors and level of education. The researcher was unable to control the level of knowledge and attitudes of the samples studied.	Saeedi,M., T. Ashktorab, K. Saatchi, F. Zayeri, and S. Akbari. (2012). “The Effect of Progressive Muscle Relaxation on Sleep Quality of Patients Undergoing Hemodialysis”. Iranian Journal of Critical Care Nursing 5(1): 23-28.
57	Masoumeh Shohani; Sanaz Azami; Hossein Seidkhani e Zeinab Gholami.	2021.	Iran	English	Quasi-experimental study.	Elderly patients in the Cardiac Intensive Care Unit (CICU). Final sample: 60 patients	The nursing team was responsible for changes in daily care and environmental factors that interfered with patients' sleep quality.	Sleep quality was assessed using the Pittsburgh Sleep Quality Index (PSQI) with paired domains. In addition, environmental factors that may disrupt sleep quality were determined using a questionnaire consisting of 13 questions on a 5-point Likert scale.	Not found.	Nursing and environmental modifications.	The nursing team.	Nursing and environmental modifications included implementing therapeutic and care measures (e.g., vital sign screening, medication administration, blood collection, echocardiography, and medical staff visits) before 10 p.m. and after 6:30 a.m., alleviating patients' concerns about the disease; avoiding diuretics after 6 p.m.; noise control (avoiding conversations at night, using quiet shoes by s…	First, sleep quality and the factors influencing it were assessed in a group of 30 patients admitted to the Coronary Care Unit after three days of admission. These patients received routine nursing care. During the second phase, environmental and nursing measures were modified according to the factors that disrupt sleep quality identified in the first phase. Simultaneously, night shift nurses wer…	The study was conducted in an ICU at Shahid Mostafa Hospital.	Not found.	No	Yes	There was an improvement in the patients' sleep quality.	No	The PSQI was reapplied after the intervention was implemented in both groups.	Facilitators: Non-pharmacological and nursing intervention, low cost, non-invasive. Barriers: None found.	Explicit gaps: Objective assessments (such as polossonography) were not performed; sample size and some keywords were not included in the literature search to avoid too many results. Observed gaps: Need for randomized clinical trials with a control group.	Shohani, M., S. Azami, H. Seidkhani, and Z. Gholami. (2021). ''The Effects of Environmental Modifications on Improving the Sleep Quality of the Elderly Hospitalized in the Cardiac Care Unit''. Shiraz E-Medical Journal In Press 22(8):e106830. doi: 10.5812/semj.106830.
58	Masoumeh Bagheri Nesami; Mohammad Ali Heydari Gorji; Somayeh Rezaie; Zahra Pouresmail e Jamshid Yazdani Chorati.	2014.	Iran	English		Patients with acute coronary syndrome (ACS) in the coronary care unit. Final sample: 90 patients (30 valerian acupressure group/30 acupressure group/30 control group).	Not found.	The quality and quantity of patients' sleep were assessed using the St. Mary's Hospital Sleep Questionnaire (SMHSQ).	Not found.	Acupressure.	The intervention was performed by the researcher, who received one month of training from teachers at an acupuncture center.	Patients in the acupressure group with 2.5% valerian oil (valerian acupressure group) received bilateral massage on acupuncture points with two drops of valerian oil for 2 minutes, for three nights; including all points, this treatment lasted a total of 18 minutes. Patients in the acupressure group received massage at the same points using the same technique, but without valerian oil. Patients in…	Patients in the valerian acupressure group and the acupressure group received treatment at the Wind Pool point behind the head, the glabella point on the forehead, the Shenmen point on the ear, the Spirit Gate point on the wrist, and the Spring Well point on the soles of both feet. Acupressure was performed with a pressure of 3-4 kg on each point and a 2-minute massage on each point, consisting o…	The study was conducted at the Mazandaran Heart Center.	The intervention was applied for three consecutive nights, lasting 18 minutes in both groups.	No	Yes	After the intervention, a significant difference in sleep quality and quantity was observed between patients in the valerian acupressure group and the acupressure-only group, compared to the control group.	No	For all three groups, the questionnaires were completed daily in the morning, between 7 a.m. and 8 a.m., for four days (i.e., the first day of hospitalization and three days of intervention).	Facilitators: Non-pharmacological and nursing intervention, low cost, non-invasive. Barriers: Sample restricted to a single clinical context.	Explicit gaps: Further studies are needed to corroborate this finding, increasing the duration of the intervention or percentage of valerian oil.	Bagheri-nesami, M., M. Gorji, S. Rezaie, Z. Pouresmail, and J. Cherati. (2015). ''Effect of acupressure with valerian oil 2.5% on the quality and quantity of sleep in patients with acute coronary syndrome in a cardiac intensive care unit''. Iran J Crit Care Nurs 7(1):7-14. doi: 10.1016/j.jtcme.2014.11.005.
59	Chen, J.-H.; Chao, Y.-H.; Lu, S.-F.; Shiung, T.-F.; Chao, Y.-F.	2012	Taiwan	English	Randomized controlled clinical trial	Adult patients admitted to the intensive care unit (ICU) of a medical center in Taipei, conscious, literate, able to communicate, and who agreed to participate in the study. Patients with an acute physiology score (APS, component of APACHE II) below 15 were included. The sample consisted of 85 participants, 41 in the experimental group and 44 in the control group.	The study was conducted in an intensive care unit with the participation of the nursing team in sleep observation, recording of nighttime nursing activities, and data collection.	Sleep: Actigraphy (ActiGraph GT1M); Sleep observation using checklist; Stanford Sleepiness Scale (SSS)	Not found.	Acupressure with valerian essential oil	Nurse researchers who had participated in acupressure training courses.	Application of 2.5% valerian essential oil combined with acupressure on the following acupoints: Shenmen; Neiguan; Yongquan. Pressure was applied with the thumb at a vertical angle of 90°, with cycles of 5 seconds of pressure and 1 second of relaxation, intensity of 3–5 kg, for 3 minutes on each acupoint.	The intervention was performed on the second night after inclusion in the study, between 7 p.m. and 10 p.m. The total duration of the intervention was 18 minutes, considering the six acupoints stimulated.	Intensive care units	A one-time intervention, performed in one evening, with a total duration of 18 minutes.	No	Yes	Increase in total sleep time, reduction in awake time and frequency of awakenings, and reduction in Stanford Sleepiness Scale scores after intervention with valerian acupressure.	Yes. Heart rate variability (HRV) as an indicator of autonomic relaxation response.	No	Not found.	Not found.	Chen, J.-H., Y.-H. Chao, S.-F. Lu, T.-F. Shiung, and Y.-F. Chao. (2012). “The effectiveness of valerian acupressure on the sleep of ICU patients: A randomized clinical trial”. International Journal of Nursing Studies 49: 913–920. http://dx.doi.org/10.1016/j.ijnurstu.2012.02.012
60	Hansen, I. P.; Langhorn, L.; Dreyer, P.	2017	Denmark	English	Randomized controlled clinical trial	Adult patients (≥18 years) admitted to multidisciplinary intensive care units (level 3) of a university hospital, not sedated, ventilated or non-ventilated, with a Glasgow Coma Scale ≥14, able to communicate, understand, and respond to questionnaires. Sample composed of 37 participants (18 in the intervention group and 19 in the control group).	The study was conducted by nurses with nursing degrees (MScN, PhD). The article describes that the intervention can be applied by nurses in clinical practice, but does not formally specify the nursing care role in the direct implementation of the intervention during the study.	Sleep: Richards-Campbell Sleep Questionnaire (RCSQ), Danish version, including assessment of subjective sleep quality and perceived noise level	Not found.	Use of music during daytime rest for patients in the Intensive Care Unit	The article does not specify the professional category responsible for directly performing the intervention, but the authors include a nurse researcher.	Listening to pre-recorded music (MusiCure), composed of soft sounds of nature (wind, birdsong, ocean) and musical instruments, considered relaxing music.	The music was played through a speaker installed in the ceiling, positioned above the patient's bed, with the volume individually adjusted to a comfortable level during the daytime rest period.	Intensive care units	Intervention applied once, during a daytime rest period, lasting 30 minutes.	Individual adjustment of music volume according to patient comfort.	Yes	Significant improvement in subjective sleep quality during daytime rest in the group that listened to music, including greater sleep depth, fewer awakenings, and better overall perceived sleep quality.	Level of noise perceived during daytime rest.	No	Not found.	Not found.	Hansen, I. P., L. Langhorn, and P. Dreyer. (2017). “Effects of music during daytime rest in the intensive care unit”. Nursing in Critical Care 23(4): 207–213. https://doi.org/10.1111/nicc.12324
61	Harorani, M.; Davodabady, F.; Masmouei, B.; Barati, N.	2020	Iran	English	Randomized controlled clinical trial	Patients admitted to a burn unit with burns covering between 15% and 65% of their total body surface area (TBSA), aged over 15 years, who had passed the acute phase of the burn, with no medical diagnosis of mental disorders. Sample composed of 80 participants, equally allocated to the intervention group (n = 40) and control group (n = 40).	The study was conducted by nursing professors and researchers. The intervention was taught, supervised, and monitored by the researcher.	Anxiety: Spielberger State-Trait Anxiety Inventory (STAI – state anxiety scale) Sleep: St. Mary’s Hospital Sleep Quality Questionnaire (SMHSQ)	Not found.	Progressive Muscle Relaxation (PMR), combined with deep breathing	Patients performed the technique after training; the procedure was carried out under the direct supervision of the nurse researcher.	Training and practice of Jacobson's progressive muscle relaxation technique, including: Sequential contraction and relaxation of muscle groups; Deep breathing with nasal inhalation and oral exhalation; Performing the technique in a supine position, in an undisturbed environment	After initial instruction, patients in the intervention group performed daily progressive muscle relaxation sessions lasting 20 to 30 minutes for three consecutive days, always under the supervision of the researcher.	Burn unit at a hospital	One session per day, lasting 20–30 minutes, for three consecutive days.	No	Yes	Significant reduction in anxiety levels and significant improvement in sleep quality in the group undergoing progressive muscle relaxation, compared to the control group.	Not found.	No	Barriers: individual differences and mental condition of participants; influence of environmental and cultural factors; lack of control over the time and attention received by the intervention group. Facilitators: non-pharmacological technique, low cost, easy to learn, non-invasive, and applicable to the hospital setting.	Need to control the effect of time and attention in the intervention; conduct comparative studies with other complementary therapies; investigate the effects of the technique on other clinical outcomes.	Harorani, M., F. Davodabady, B. Masmouei, and N. Barati. (2020). “The effect of progressive muscle relaxation on anxiety and sleep quality in burn patients: A randomized clinical trial”. Burns 46: 1107–1113. https://doi.org/10.1016/j.burns.2019.11.021
62	Li, S.-Y.; Wang, T.-J.; Wu, S. F. V.; Liang, S.-Y.; Tung, H.-H.	2011	Taiwan	English	Almost experimental post-test	Adult surgical patients (≥18 years old) admitted to the surgical intensive care unit (SICU) at a hospital in Taiwan. It included patients undergoing thoracic, abdominal, or other major surgeries, who were not sedated, had no previous sleep disorders, and did not regularly use hypnotics. The final sample consisted of 55 participants (28 in the experimental group and 27 in the control group).	The sleep care guidelines were implemented by SICU nurses. The nursing team received training through educational sessions on how to apply the protocol. Nurses also collected data using questionnaires.	Sleep: Sleep in the Intensive Care Unit Questionnaire (SICUQ); Richards–Campbell Sleep Questionnaire (RCSQ), including calculation of the Sleep Efficiency Index (SEI)	Not found.	Noise control at night, reduction of care activities during the night, and decrease in light intensity	Nurses in the Surgical Therapy Unit	Structured guidelines that included, among other actions: Closing room doors at 11 p.m.; Reducing lighting to 40 lux; Reducing the volume of telephones and alarms; Adjusting the volume of monitors and alarms; Reorganizing exams, care, and nursing activities to before 11 p.m. or after 5 a.m.; Guidance for staff to lower their voices during the night.	The guidelines were implemented during the second phase of the study, after training the nursing team in five educational sessions. Implementation fidelity was monitored by a research assistant using a checklist.	Intensive care units	Continuous application of guidelines during the nighttime period, from 11 p.m. to 7 a.m., throughout the hospitalization of the participants evaluated.	No	Yes	Significant reduction in nighttime noise levels; decrease in sleep interruptions related to caregiving activities and environmental noise; significant improvement in subjective sleep quality and sleep efficiency (SEI) in the experimental group compared to the control group.	Yes. Environmental noise levels (peak and average in decibels) and sleep disruptions related to caregiving activities and specific sources of noise.	No	Barriers: quasi-experimental design; lack of randomization; sleep assessment on only one night; possibility of Hawthorne effect; noise still above recommended levels even after intervention. Facilitators: intervention based on clear guidelines; structured training of nursing staff; high adherence to protocol (98.6%); non-pharmacological intervention integrated into routine care.	Need for randomized trials; assessment of sleep throughout hospitalization; inclusion of patients with greater clinical severity; investigation of additional strategies for reducing persistent noise (e.g., infusion pump and nebulizer alarms).	Li, S.-Y., T.-J. Wang, S. F. V. Wu, S.-Y. Liang, and H.-H. Tung. (2010). “Efficacy of controlling night-time noise and activities to improve patients’ sleep quality in a surgical intensive care unit”. Journal of Clinical Nursing 20: 396–407. https://doi.org/10.1111/j.1365-2702.2010.03507.x
63	Mokhtari, R.; Mirbagher Ajorpaz, N.; Abdi, K.; Golitaleb, M.	2023	Iran	English	Randomized Clinical Trial	Adult patients (aged 18 to 65 years) admitted to a burn unit, diagnosed with second- or third-degree burns, hemodynamically stable, conscious, with preserved verbal communication and sense of smell. Sample composed of 60 participants, divided equally into an intervention group (n = 30) and a control group (n = 30).	The article describes that patients received routine medical and nursing care. The intervention was performed by a member of the research team licensed in aromatherapy.	Spielberger State-Trait Anxiety Inventory (STAI) - Anxiety St. Mary’s Hospital Sleep Quality Questionnaire (SMHSQ) - Sleep	Not found.	Aromatherapy by inhalation with Rosa damascena essential oil	A member of the research team (nurse) licensed in aromatherapy.	Inhalation of Rosa damascena essential oil, using: Five drops of 40% rose essential oil applied to a 10 × 10 cm absorbent napkin attached to the collar of the patient's clothing, approximately 20 cm from the nose.	The napkin remained attached to the patient's clothing for eight hours, from 10 p.m. to 6 a.m. The control group received five drops of distilled water as a placebo, following the same procedure.	Burn unit at a hospital	One application per night for three consecutive nights; each session lasting eight hours.	No	Yes	Significant reduction in anxiety levels and significant improvement in sleep quality in the group that received aromatherapy with Rosa damascena	No	No	Barriers: short duration of the study; lack of assessment of patients' previous sleep habits and emotional state. Facilitators: simple, non-invasive, low-cost intervention, easily associated with routine care.	Need for studies with longer follow-up periods; evaluation of the effects of aromatherapy over longer periods; investigation of other aromatic essences and complementary methods; qualitative studies to explore patients' experiences.	Mokhtari, R., N. Mirbagher Ajorpaz, K. Abdi, and M. Golitaleb. (2023). “The effects of Rosa damascene aromatherapy on anxiety and sleep quality in burn patients: A randomized clinical trial”. Burns 49: 973–979. https://doi.org/10.1016/j.burns.2022.07.017
64	Ryu, M.-J.; Park, J. S.; Park, H.	2011	South Korea	English	Randomized controlled clinical trial	Adults (≥20 years) diagnosed with coronary artery disease, undergoing percutaneous transluminal coronary angioplasty (PTCA), admitted to a cardiac care unit (CCU). Final sample consisted of 58 participants (29 in the experimental group and 29 in the control group).	The study was conducted by nurses. The intervention was implemented by the principal investigator, and the research assistants were nurses with more than two years of experience in cardiac care units, responsible for assisting in data collection.	Sleep: Sleep quantity questionnaire (total minutes of sleep, calculated from the start and end times of sleep, subtracting the time spent awake during the night) Modified Verran–Snyder-Halpern scale (8 items, Likert scale from 0 to 10 per item; total score from 0 to 80) for assessing sleep quality	Not found.	Use of sleep-inducing music combined with headphones and eye masks to improve sleep	Research conducted and applied by nurses	Application of sleep-inducing music, composed of nature sounds, delta wave control music, and excerpts from Goldberg Variations BWV 988, played in MP3 format through headphones, combined with the use of an eye mask.	The music started at 10 p.m. and played for 52 minutes. If the participant fell asleep during the music, the headphones were not removed until 5 a.m. to avoid interrupting sleep. The eye patch was applied at 10 p.m. and removed at 5 a.m.	Cardiac Care Unit	Held on a single night, starting at 10 p.m. and ending at 5 a.m. the following morning.	No	Yes	Significant increase in the quantity and quality of sleep in the group that received sleep-inducing music, compared to the control group.	No	No	Barriers: intervention applied only once; one-time sleep assessment; population restricted to patients undergoing PTCA. Facilitators: non-pharmacological intervention; easy to apply; low cost; performed in a clinical setting; did not interfere with care.	Need for studies with other cardiovascular patient groups; repeated assessments over time; use of objective sleep measurement instruments; comparison between different types of music.	Ryu, M.-J., J. S. Park, and H. Park. (2011). “Effect of sleep-inducing music on sleep in persons with percutaneous transluminal coronary angiography in the cardiac care unit”. Journal of Clinical Nursing 21: 728–735. https://doi.org/10.1111/j.1365-2702.2011.03876.x
